# Supplementary material for: Chloroplastic ascorbate modifies plant metabolism and may act as a metabolite signal regardless of oxidative stress
Source: Plant Physiol. 2024 Aug 6;196(2):1691–711. doi: 10.1093/plphys/kiae409 (PMC11444284; doi:10.1093/plphys/kiae409)
Supplement: kiae409_Supplementary_Data [file kiae409_supplementary_data.zip]

Archive with 3 entries (3 files):
- PP2024RA00397DR1_Supplementary Figures and Tables.pdf
- PP2024RA00397DR1_Supplementary Texts 1 and 2.pdf
- SupplementaryFileS1.xlsx
