# Supplementary material for: Chloroplastic ascorbate modifies plant metabolism and may act as a metabolite signal regardless of oxidative stress
Source: Plant Physiol. 2024 Aug 6;196(2):1691–711. doi: 10.1093/plphys/kiae409 (PMC11444284; doi:10.1093/plphys/kiae409)
Supplement: kiae409_Supplementary_Data [file kiae409_supplementary_data.zip › SupplementaryFileS1.xlsx]

## Sheet: readme
Metabolite_identifications	Identification data of all metabolites used in this study
row_ID	Identifier of the given metabolite peak used in this study
retention_time	retention time of the given metabolite
mzMed	measured median m/z value of the given metabolite
keggid	Kegg identifier of the given metabolite
polarity	measurement polarity
metabolite_name	name of the given metabolite
identification_level	Identification level of the metabolite B is MS2 + exact mass D is exact mas only
monoisotopic_mass	theoretical m/z of the given metabolite
mass_diff	m/z difference between the theoretical and measured m/z
metabolite_intensity_data	Metabolite signal intensity data of all metabolites used in this study with identification data
sample	file name
class	genotype
row_ID	Identifier of the given metabolite peak used in this study
intensity	metabolite signal intensity
MS1_metabolite_name (level D)	metabolite identification based on m/z only
MS2_metabolite_name (level B)	metabolite identification based on MS2 fragmentation spectra
Sample_ID	sample number
met_level_diff_all_metabolites	pairvise differences between genotypes (signifficance + fold change) with metabolite identifications
row_ID	Identifier of the given metabolite peak used in this study
MS1_metabolite_name (level D)	metabolite identification based on m/z only
MS2_metabolite_name (level B)	metabolite identification based on MS2 fragmentation spectra
met_level_diff_MS2_metabs	pairvise differences between genotypes (signifficance + fold change) with metabolite identifications only for Metabolites identified based on fragmentation
row_ID	Identifier of the given metabolite peak used in this study
MS2_metabolite_name (level B)	metabolite identification based on MS2 fragmentation spectra
PISA_assay	Proteome Integral Solubility Alteration (PISA) Assay results
[Ascorbate] (mM)	Used ascorbate concentration
log2FC	fold change difference of detected protein level between treated and untreated samples
SE	standard error of log2FC
pvalue	signifficance of difference between the detected protein level in acorbate treated and untreated samples
adj.pvalue	FDR adjusted signifficance of difference between the detected protein level in acorbate treated and untreated samples
PISA_assay_2	Proteome Integral Solubility Alteration (PISA) Assay results
[Ascorbate] (mM)	Used ascorbate concentration
log2FC	fold change difference of detected protein level between treated and untreated samples
SE	standard error of log2FC
pvalue	signifficance of difference between the detected protein level in acorbate treated and untreated samples
adj.pvalue	FDR adjusted signifficance of difference between the detected protein level in acorbate treated and untreated samples

## Sheet: Metabolite_identifications
row_ID	retention_time	mzMed	keggid	polarity	metabolite_name	identification_level	monoisotopic_mass	mass_diff
neg_11	8.64326	103.004	C00383	negative	Malonic acid	B	103.003	3.70796
neg_19	7.02087	105.019	C00258	negative	(2R)-2,3-Dihydroxypropanoic acid	B	105.019	4.0053
neg_35	10.804	111.009	C01546	negative	3-Furoic acid	B	111.008	4.03062
neg_64	8.9558	115.004	C00122	negative	Fumaric acid_1	B	115.003	3.06715
neg_65	9.80204	115.004	C00122	negative	Fumaric acid_2	B	115.003	3.40366
neg_100	9.25857	117.019	C00042	negative	Succinic acid	B	117.019	3.91417
neg_132	7.23797	121.029	C00180	negative	Benzoic acid_1	B	121.029	3.17058
neg_132	7.23797	121.029	C00180	negative	Benzoic acid_1	B	121.029	3.17058
neg_134	5.58437	121.029	C00180	negative	Benzoic acid_2	B	121.029	3.78366
neg_137	8.45157	122.025	C10164|C00253	negative	Picolinic acid / nicotinic acid_1	B	122.024	3.96341
neg_138	5.59522	122.025	C10164|C00253	negative	Picolinic acid / nicotinic acid_2	B	122.024	4.27319
neg_176	8.99687	128.035	C01877	negative	4-Oxoproline	B	128.035	3.39308
neg_185	10.8037	129.019	C02226	negative	Citraconic acid	B	129.019	3.83457
neg_186	9.50882	129.019	C02214	negative	Glutaconic acid	B	129.019	4.14228
neg_199	6.2533	130.051	C01073	negative	N-Acetylalanine	B	130.05	3.82184
neg_238	9.80397	133.014	C00497	negative	D-(+)-Malic acid_1	B	133.014	4.01787
neg_239	7.2681	133.014	C00497	negative	D-(+)-Malic acid_2	B	133.014	3.21946
neg_254	5.0954	134.047	C00147	negative	Adenine	B	134.047	3.76385
neg_266	7.47539	135.03	C01620	negative	L-Threonic acid	B	135.029	3.60834
neg_280	6.48461	137.024	C00805	negative	Salicylic acid_1	B	137.024	3.56312
neg_281	5.58396	137.024	C00805	negative	Salicylic acid_2	B	137.024	3.80906
neg_283	8.50543	137.024	C00805	negative	Salicylic acid_3	B	137.024	3.52371
neg_290	6.88248	138.02	C01020|C18620	negative	6-Hydroxynicotinic acid / 3-Hydroxypicolinic acid	B	138.019	4.22863
neg_339	9.44739	144.067	C02946	negative	4-Acetamidobutanoic acid	B	144.066	3.42365
neg_345	8.77122	145.014	C00026	negative	2-Oxoglutaric acid	B	145.014	3.56747
neg_355	7.19004	146.046	C00979	negative	N-Acetyl-DL-serine	B	146.045	3.02873
neg_363	9.50227	147.03	C02630	negative	D-Hydroxyglutaric acid	B	147.029	3.42334
neg_390	6.92649	149.046	NA	negative	pentose1	B	149.045	3.41717
neg_391	7.35044	149.045	NA	negative	pentose2	B	149.045	2.77038
neg_392	8.58771	149.045	C00259|C00121	negative	Arabinose / D-(-)-Ribose	B	149.045	3.38577
neg_405	5.95676	151.061	C01904	negative	D-(+)-Arabitol	B	151.061	3.54316
neg_421	1.91762	153.019	C00628	negative	Gentisic acid	B	153.019	2.79594
neg_579	7.69611	167.021	C00366	negative	Uric acid	B	167.02	3.34349
neg_612	9.39905	171.006	C00093	negative	Glycerol 3-phosphate	B	171.006	2.72232
neg_634	10.8045	173.009	C00417	negative	cis-Aconitic acid	B	173.009	2.70121
neg_667	1.74155	175.025	C00072	negative	Ascorbic acid	B	175.024	2.05933
neg_688	3.94919	177.04	C00198	negative	Gluconic acid lactone_1	B	177.04	2.29006
neg_689	4.6006	177.04	C00198	negative	Gluconic acid lactone_2	B	177.04	2.67246
neg_690	5.29134	177.04	C00198	negative	Gluconic acid lactone_3	B	177.04	2.95997
neg_712	9.71725	179.056	C00095	negative	D-(-)-Fructose_1	B	179.056	2.38994
neg_713	6.59571	179.056	C00095	negative	D-(-)-Fructose_2	B	179.056	2.98193
neg_728	7.0254	180.067	C00082	negative	L-Tyrosine	B	180.066	2.77194
neg_741	7.4275	181.072	C00392	negative	D-(-)-Mannitol	B	181.071	2.88247
neg_793	9.39996	188.056	C00624	negative	N-Acetyl-DL-glutamic acid	B	188.056	2.84507
neg_831	9.42585	193.035	C08350	negative	D-Glucopyranuronic acid	B	193.035	2.18889
neg_858	9.17311	195.051	C15930|C00257	negative	Galactonic acid / Gluconic acid	B	195.05	2.58975
neg_936	5.52558	204.03	C02470	negative	Xanthurenic acid	B	204.03	2.57968
neg_1129	7.23824	223.061	C00482	negative	Sinapinic acid_1	B	223.061	1.27962
neg_1130	4.60588	223.061	C00482	negative	Sinapinic acid_2	B	223.061	2.14664
neg_1360	4.97	243.062	C00299	negative	Uridine	B	243.062	1.57257
neg_1362	6.19432	243.062	C02067	negative	Pseudouridine	B	243.062	1.38044
neg_1539	11.8175	259.022	C00668	negative	glucose 6-phosphate	B	259.022	1.27067
neg_1541	11.2508	259.022	C02672	negative	hexose phosphate 1	B	259.022	1.52243
neg_1780	7.34253	283.068	C01762	negative	Xanthosine	B	283.068	0.34314
neg_2195	10.8216	323.029	C00105	negative	Uridine monophosphate (UMP)	B	323.028	1.79437
neg_2436	8.92439	341.109	C01083|C00089	negative	Trehalose / Sucrose	B	341.108	1.3633
neg_2437	10.9311	341.109	C01083|C00089	negative	Trehalose / Sucrose_1	B	341.108	1.88571
neg_2438	11.6466	341.109	C01083|C00089	negative	Trehalose / Sucrose_2	B	341.108	1.88161
neg_2494	10.4625	346.056	C00020	negative	Adenosine 5'-monophosphate	B	346.055	2.02376
neg_3785	11.1665	503.162	C00492	negative	D-Raffinose	B	503.161	0.780132
neg_4092	11.0435	565.048	C00052	negative	Uridine 5'-diphosphogalactose	B	565.047	2.29774
neg_4221	10.7109	606.075	C00043	negative	UDP-N-acetylglucosamine	B	606.074	1.78317
neg_4	8.76686	101.024	C06002|C00109|C00164|C00232	negative	(S)-Methylmalonate semialdehyde|2-Oxobutanoate|Acetoacetate|Succinate semialdehyde	D	101.024	3.94295
neg_9	9.63037	102.056	C05145|C00334	negative	3-Aminoisobutyric acid|4-Aminobutanoate	D	102.055	3.96678
neg_28	8.99633	109.041	C05130	negative	Imidazole-4-acetaldehyde	D	109.04	3.49258
neg_53	9.19586	113.036	C02512|C00429	negative	3-Cyano-L-alanine|5,6-Dihydrouracil	D	113.035	4.22906
neg_57	9.18703	114.02	C01596	negative	Maleamate	D	114.019	4.04873
neg_71	2.13721	115.04	C00141	negative	3-Methyl-2-oxobutanoic acid	D	115.039	3.54428
neg_102	7.53766	117.019	C02170|C00042	negative	Methylmalonate|Succinate	D	117.019	3.64071
neg_152	9.71746	125.024	C02814	negative	Benzene-1,2,4-triol	D	125.024	3.37641
neg_170	8.99694	127.051	C00906|C05715	negative	5,6-Dihydrothymine|gamma-Amino-gamma-cyanobutanoate	D	127.051	3.24935
neg_172	2.48209	127.076	C11950	negative	3-Isopropyl-3-butenoic acid	D	127.076	3.35415
neg_175	9.63036	128.035	C01879|C04281	negative	Pidolic acid|L-1-Pyrroline-3-hydroxy-5-carboxylate	D	128.035	3.67425
neg_200	9.45131	130.051	C03741|C00430|C01165|C01157	negative	(S)-4-Amino-5-oxopentanoate|5-Aminolevulinate|L-Glutamate 5-semialdehyde|Hydroxyproline	D	130.05	3.98255
neg_204	6.57432	130.087	C00407|C00123	negative	L-Isoleucine|L-Leucine	D	130.087	3.85152
neg_205	6.31882	130.087	C00407|C00123	negative	L-Isoleucine|L-Leucine	D	130.087	3.29574
neg_218	9.45598	131.083	C00077	negative	L-Ornithine	D	131.082	3.33556
neg_246	3.48375	133.051	C04272|C04039|C01801	negative	(R)-2,3-Dihydroxy-3-methylbutanoate|2,3-Dihydroxy-3-methylbutanoate|Deoxyribose	D	133.05	3.2524
neg_287	7.99952	137.024	C00156|C05585|C00805	negative	4-Hydroxybenzoate|Gentisate aldehyde|Salicylate	D	137.024	3.51495
neg_294	8.16144	139.976	C00169	negative	Carbamoyl phosphate	D	139.975	4.71465
neg_370	4.90643	147.066	C06007|C00418|C00522	negative	(R)-2,3-Dihydroxy-3-methylpentanoate|(R)-Mevalonate|(R)-Pantoate	D	147.066	3.31914
neg_371	2.1233	147.066	C06007|C00418|C00522	negative	(R)-2,3-Dihydroxy-3-methylpentanoate|(R)-Mevalonate|(R)-Pantoate	D	147.066	2.65073
neg_372	4.47164	147.066	C06007|C00418|C00522	negative	(R)-2,3-Dihydroxy-3-methylpentanoate|(R)-Mevalonate|(R)-Pantoate	D	147.066	2.77041
neg_373	8.99735	147.066	C06007|C00418|C00522	negative	(R)-2,3-Dihydroxy-3-methylpentanoate|(R)-Mevalonate|(R)-Pantoate	D	147.066	1.09021
neg_401	5.86161	151.04	C05852|C04043	negative	2-Hydroxyphenylacetate|3,4-Dihydroxyphenylacetaldehyde	D	151.039	4.12695
neg_452	5.19903	157.037	C02348|C02350	negative	(R)(-)-Allantoin|(S)-Allantoin	D	157.036	2.41621
neg_454	1.65072	157.051	C02631	negative	2-Isopropylmaleate	D	157.05	2.742
neg_473	2.45652	159.03	C00322	negative	2-Oxoadipate	D	159.029	2.23689
neg_474	4.60015	159.03	C00322	negative	2-Oxoadipate	D	159.029	2.59092
neg_489	6.48894	160.062	C01077	negative	O-Acetyl-L-homoserine	D	160.061	3.44764
neg_490	7.3758	160.061	C01077	negative	O-Acetyl-L-homoserine	D	160.061	3.15525
neg_528	7.23636	163.04	C00811|C10945|C00166|C05838	negative	4-Coumarate|Caffeic aldehyde|Phenylpyruvate|cis-2-Hydroxycinnamate	D	163.039	2.60447
neg_530	8.5224	163.04	C00811|C10945|C00166|C05838	negative	4-Coumarate|Caffeic aldehyde|Phenylpyruvate|cis-2-Hydroxycinnamate	D	163.039	3.48524
neg_559	7.40251	165.04	C05412|C05411	negative	L-Lyxonate|L-Xylonate	D	165.04	2.94978
neg_560	8.37474	165.04	C05412|C05411	negative	L-Lyxonate|L-Xylonate	D	165.04	3.0437
neg_575	3.49266	166.051	C05831|C00250	negative	3-Methoxyanthranilate|Pyridoxal	D	166.05	2.66264
neg_576	6.03358	166.051	C05831|C00250	negative	3-Methoxyanthranilate|Pyridoxal	D	166.05	3.2733
neg_582	7.81901	167.035	C05577|C00544	negative	3,4-Dihydroxymandelaldehyde|Homogentisate	D	167.034	2.63977
neg_593	11.7325	168.043	C13482	negative	Phosphodimethylethanolamine	D	168.043	3.16605
neg_594	9.41102	168.078	C01152	negative	N(pi)-Methyl-L-histidine	D	168.077	3.08627
neg_595	9.71478	168.078	C01152	negative	N(pi)-Methyl-L-histidine	D	168.077	2.81735
neg_615	7.44924	171.03	C05600|C03063|C02637	negative	2-Hydroxyhepta-2,4-dienedioate|2-Oxohept-3-enedioate|3-Dehydroshikimate	D	171.029	2.81257
neg_617	2.00213	171.103	C16322	negative	9-Oxononanoic acid	D	171.102	2.76929
neg_624	7.17536	172.062	C01250	negative	N-Acetyl-L-glutamate 5-semialdehyde	D	172.061	3.28797
neg_625	7.40026	172.061	C01250	negative	N-Acetyl-L-glutamate 5-semialdehyde	D	172.061	2.75212
neg_637	8.50598	173.045	C04236|C00493	negative	(2S)-2-Isopropyl-3-oxosuccinate|Shikimate	D	173.045	2.70873
neg_671	8.61751	175.061	C04411|C02504	negative	(2R,3S)-3-Isopropylmalate|alpha-Isopropylmalate	D	175.061	2.61071
neg_718	7.26075	179.071	C00590	negative	Coniferyl alcohol	D	179.071	2.35009
neg_734	6.41705	181.014	C14097	negative	2-Hydroxyisophthalic acid	D	181.014	2.89001
neg_742	5.3325	181.072	C00794	negative	D-Sorbitol	D	181.071	3.42148
neg_750	8.62214	183.006	C15556	negative	L-3,4-Dihydroxybutan-2-one 4-phosphate	D	183.006	2.88587
neg_752	4.35559	183.016	C11821	negative	5-Hydroxyisourate	D	183.015	1.63883
neg_753	5.72446	183.016	C11821	negative	5-Hydroxyisourate	D	183.015	2.78027
neg_809	8.9966	189.088	C00666|C00680	negative	LL-2,6-Diaminoheptanedioate|meso-2,6-Diaminoheptanedioate	D	189.088	1.97756
neg_859	8.38115	195.051	C00257	negative	D-Gluconic acid	D	195.05	2.519
neg_975	9.19354	208.061	C05596	negative	p-Hydroxyphenylacetylglycine	D	208.061	1.84721
neg_977	7.34243	208.061	C05596	negative	p-Hydroxyphenylacetylglycine	D	208.061	1.98467
neg_1033	8.94497	212.98	C06054	negative	2-Oxo-3-hydroxy-4-phosphobutanoate	D	212.98	1.68341
neg_1036	5.29279	213.017	C11437|C00672|C00673	negative	1-Deoxy-D-xylulose 5-phosphate|2-Deoxy-D-ribose 1-phosphate|2-Deoxy-D-ribose 5-phosphate	D	213.016	3.56232
neg_1037	4.63123	213.017	C11437|C00672|C00673	negative	1-Deoxy-D-xylulose 5-phosphate|2-Deoxy-D-ribose 1-phosphate|2-Deoxy-D-ribose 5-phosphate	D	213.016	3.27502
neg_1038	3.94534	213.017	C11437|C00672|C00673	negative	1-Deoxy-D-xylulose 5-phosphate|2-Deoxy-D-ribose 1-phosphate|2-Deoxy-D-ribose 5-phosphate	D	213.016	2.68069
neg_1048	9.60344	214.048	C01233	negative	sn-Glycero-3-phosphoethanolamine	D	214.048	1.9114
neg_1087	4.45627	218.046	C05830	negative	8-Methoxykynurenate	D	218.045	1.17559
neg_1088	9.67774	218.067	C01118	negative	O-Succinyl-L-homoserine	D	218.066	1.1819
neg_1164	4.66225	226.012	C03287	negative	L-Glutamyl 5-phosphate	D	226.012	3.14246
neg_1265	8.90509	237.061	C01187	negative	3-Deoxy-D-manno-octulosonate	D	237.061	1.18506
neg_1267	5.29078	237.061	C01187	negative	3-Deoxy-D-manno-octulosonate	D	237.061	1.57188
neg_1361	8.59834	243.062	C00299	negative	Uridine	D	243.062	1.28869
neg_1363	9.21759	243.081	C00120	negative	Biotin	D	243.08	3.61375
neg_1464	7.99389	253.093	C05401	negative	3-beta-D-Galactosyl-sn-glycerol	D	253.092	1.13726
neg_1468	7.71185	253.093	C05401	negative	3-beta-D-Galactosyl-sn-glycerol	D	253.092	1.5624
neg_1475	9.38383	254.03	C05656	negative	5-(3'-Carboxy-3'-oxopropyl)-4,6-dihydroxypicolinate	D	254.03	1.39996
neg_1528	10.2371	258.038	C00352	negative	D-Glucosamine 6-phosphate	D	258.038	1.97464
neg_1540	4.68719	259.022	C04006|C01094|C00085|C00103|C00092|C00636|C00275|C01177|C15926|C00446|C00668|C05345|C01172|C03546	negative	1D-myo-Inositol 3-phosphate|D-Fructose 1-phosphate|D-Fructose 6-phosphate|D-Glucose 1-phosphate|D-Glucose 6-phosphate|D-Mannose 1-phosphate|D-Mannose 6-phosphate|Inositol 1-phosphate|beta-L-Galactose 1-phosphate|alpha-D-Galactose 1-phosphate|alpha-D-Glucose 6-phosphate|beta-D-Fructose 6-phosphate|beta-D-Glucose 6-phosphate|myo-Inositol 4-phosphate	D	259.022	1.35136
neg_1707	9.10854	276.988	C11453	negative	2-C-Methyl-D-erythritol 2,4-cyclodiphosphate	D	276.988	0.776683
neg_1868	1.71176	291.196	C04672|C16324	negative	(9Z,15Z)-(13S)-12,13-Epoxyoctadeca-9,11,15-trienoic acid|9,10-EOT	D	291.196	1.17595
neg_2171	7.23495	321.062	C05909	negative	Leucodelphinidin	D	321.061	2.84348
neg_2315	9.63472	331.046	C06196	negative	2'-Deoxyinosine 5'-phosphate	D	331.044	3.93492
neg_2405	4.90189	339.093	C05403	negative	3-Ketolactose	D	339.093	1.49084
neg_2441	11.1832	341.109	C01235|C00185|C05400|C00252|C00243|C00208|C05402|C00089|C01083	negative	alpha-D-Galactosyl-(1->3)-1D-myo-inositol|Cellobiose|Epimelibiose|Isomaltose|Lactose|Maltose|Melibiose|Sucrose|alpha,alpha-Trehalose	D	341.108	2.04021
neg_2470	6.55731	343.125	C05399	negative	Melibiitol	D	343.124	1.63157
neg_2471	10.1079	343.125	C05399	negative	Melibiitol	D	343.124	1.86968
neg_2540	3.95041	351.057	C06118|C04733	negative	4-(4-Deoxy-alpha-D-gluc-4-enuronosyl)-D-galacturonate|4-(4-Deoxy-beta-D-gluc-4-enuronosyl)-D-galacturonate	D	351.056	1.0589
neg_2889	7.57392	385.114	C01175	negative	1-O-Sinapoyl-beta-D-glucose	D	385.113	1.55131
neg_2890	5.83719	385.114	C01175	negative	1-O-Sinapoyl-beta-D-glucose	D	385.113	2.21787
neg_3389	4.98637	447.093	C12249	negative	Kaempferol 3-O-glucoside	D	447.093	1.29488
neg_3390	4.72781	447.093	C12249	negative	Kaempferol 3-O-glucoside	D	447.093	1.01172
neg_3412	4.57359	449.186	C00353|C06089|C11356	negative	Geranylgeranyl diphosphate|ent-Copalyl diphosphate|trans,trans,cis-Geranylgeranyl diphosphate	D	449.186	-0.376165
neg_3754	5.19682	496.095	C15976	negative	2-Methyl-1-hydroxypropyl-ThPP	D	496.095	0.830349
neg_3971	10.8153	535.036	C00190	negative	UDP-D-xylose	D	535.037	-0.367205
neg_3972	11.1206	535.037	C00190	negative	UDP-D-xylose	D	535.037	0.0606162
neg_4236	4.26262	613.232	C11829|C02139	negative	13(1)-Hydroxy-magnesium-protoporphyrin IX 13-monomethyl ester|Chlorophyllide	D	613.23	3.28756
neg_4645	4.43189	729.472	C15941	negative	(3R,2'S)-Myxol 2'-alpha-L-fucoside	D	729.473	-1.50968
neg_5520	4.80973	891.528	C05306	negative	Chlorophyll a	D	891.527	0.877406
pos_40	8.5943	90.0549	C00041	positive	DL-Alanine	B	90.0555	-6.87922
pos_82	8.06362	104.071	C00334	positive	GABA	B	104.071	-5.51288
pos_84	4.95451	104.107	C00114	positive	Choline	B	105.115	-9593.26
pos_96	9.3305	106.05	C00740	positive	D-Serine	B	106.05	-5.29684
pos_122	5.53506	112.051	C00380	positive	Cytosine	B	112.051	-5.28448
pos_145	8.0675	116.071	C00763	positive	D-(+)-Proline	B	116.071	-4.71204
pos_164	7.32876	118.086	C00719	positive	Betaine	B	118.087	-5.17274
pos_175	8.83059	120.066	C00188	positive	L-Threonine	B	120.066	-4.13049
pos_183	5.06252	121.065	C07113	positive	Acetophenone	B	121.065	-4.43341
pos_200	7.66516	123.055	C00153	positive	Nicotinamide	B	123.056	-4.58354
pos_205	9.01326	124.039	C00253	positive	Nicotinic acid	B	124.04	-3.74341
pos_224	8.36812	127.05	C02835	positive	Imidazoleacetic acid	B	127.051	-3.96481
pos_254	9.27021	130.05	C01879	positive	L-Pyroglutamic acid	B	130.05	-4.00792
pos_257	8.06639	130.086	C00408	positive	D-(+)-Pipecolinic acid	B	130.087	-4.4319
pos_278	9.66148	131.129	C00179	positive	Agmatine	B	131.13	-3.57686
pos_286	8.59925	132.066	C03440	positive	cis-4-Hydroxy-D-proline	B	132.066	-3.53862
pos_288	7.24797	132.102	C00123	positive	Leucine	B	132.102	-3.76853
pos_296	9.41907	133.061	C00152	positive	Asparagine	B	133.061	-4.27271
pos_302	10.0202	134.045	C00049	positive	L-Aspartic acid	B	134.045	-3.84148
pos_326	7.64596	138.055	C01004	positive	Trigonelline	B	138.056	-3.70019
pos_327	3.65036	138.055	C00108	positive	Anthranilic acid	B	138.056	-4.02687
pos_329	5.06276	138.091	C00483	positive	Tyramine	B	138.092	-4.56313
pos_356	9.26808	142.098	C00860	positive	L-Histidinol	B	142.098	-3.46122
pos_391	7.51221	146.092	C01035	positive	4-Guanidinobutyric acid	B	146.093	-3.41517
pos_395	11.3978	146.165	C00315	positive	Spermidine	B	146.166	-3.49351
pos_404	9.27063	147.076	C00064	positive	DL-Glutamine	B	147.077	-3.54666
pos_406	10.5776	147.113	C00047	positive	DL-Lysine	B	147.113	-3.30311
pos_414	9.49331	148.06	C00025	positive	L-Glutamic acid	B	148.061	-4.0553
pos_434	7.55469	150.058	C00073	positive	L-(-)-Methionine	B	150.059	-2.9104
pos_453	6.1231	152.057	C00242	positive	Guanine	B	152.057	-3.09378
pos_454	3.48115	152.107	C08300	positive	Cathine	B	152.108	-3.37808
pos_476	10.2916	156.077	C00135	positive	L-Histidine	B	156.077	-3.09482
pos_536	9.08543	162.076	C00956	positive	2-Aminoadipic acid	B	162.077	-3.16969
pos_573	9.2327	166.053	C02989	positive	Methionine sulfoxide	B	166.054	-3.32442
pos_578	6.761	166.086	C00079	positive	L-Phenylalanine	B	166.087	-3.0209
pos_590	6.36963	168.066	C00250	positive	Pyridoxal	B	168.066	-2.667
pos_601	8.56028	169.097	C00534	positive	Pyridoxamine	B	169.098	-3.10195
pos_612	3.81502	170.081	C00314	positive	Pyridoxine	B	170.082	-3.00757
pos_613	10.3623	170.092	C01152	positive	3-Methylhistidine	B	170.093	-2.66344
pos_655	8.87447	175.108	C00437	positive	N-Acetylornithine	B	175.108	-2.6277
pos_659	10.4214	175.119	C00062	positive	DL-Arginine	B	175.12	-2.90962
pos_665	9.58479	176.103	C00327	positive	L-(+)-Citrulline	B	176.104	-3.03022
pos_755	6.70979	188.071	C21283	positive	Indole-3-acrylic acid	B	188.071	-2.43861
pos_770	10.2114	189.16	C03793	positive	N6,N6,N6-Trimethyl-L-lysine	B	189.16	-2.92044
pos_877	6.7103	205.097	C00078	positive	DL-Tryptophan	B	205.098	-2.47849
pos_897	4.4504	207.065	C00482	positive	Sinapinic acid	B	225.076	-80022.3
pos_973	8.65034	217.13	NA	positive	N-Acetyl-L-arginine	B	217.13	-2.47143
pos_989	5.50737	220.119	C00371	positive	trans-Zeatin	B	220.12	-2.48152
pos_1243	7.08273	265.112	C00378	positive	Thiamine	B	266.12	-3789.53
pos_1262	4.58239	268.104	C00212	positive	Adenosine	B	268.105	-2.64871
pos_1333	7.62007	282.119	C02494	positive	1-Methyladenosine	B	282.12	-2.59511
pos_1703	9.15412	360.15	C00243	positive	Lactose	B	343.124	49619.4
pos_1769	5.75849	377.145	C00255	positive	Riboflavin	B	377.146	-2.54949
pos_1811	9.54194	385.128	C00021	positive	S-Adenosylhomocysteine	B	385.129	-2.65296
pos_1862	10.8645	399.144	C00019	positive	S-Adenosylmethionine	B	399.145	-2.28546
pos_2305	4.56099	579.17	C16981	positive	Kaempferitrin	B	579.171	-2.18058
pos_2339	5.63149	595.165	C08620	positive	Keracyanin	B	596.174	-1692.33
pos_2	8.9671	76.0393	C00037	positive	Glycine	D	76.0398	-6.74675
pos_73	8.83047	102.055	C01234	positive	1-Aminocyclopropane-1-carboxylate	D	102.056	-5.68447
pos_201	1.78124	123.055	C00153	positive	Nicotinamide	D	123.056	-4.39583
pos_243	8.80754	129.066	C00906|C05715	positive	5,6-Dihydrothymine|gamma-Amino-gamma-cyanobutanoate_1	D	129.066	-4.26472
pos_259	4.08957	130.086	C05936	positive	N4-Acetylaminobutanal_2	D	130.087	-3.78464
pos_260	5.33329	130.098	C02647	positive	4-Guanidinobutanal_1	D	130.098	-3.61137
pos_261	10.425	130.098	C02647	positive	4-Guanidinobutanal_2	D	130.098	-3.64211
pos_320	4.42347	137.046	C00262	positive	Hypoxanthine	D	137.046	-3.78946
pos_429	9.27008	149.081	C06007|C00418|C00522	positive	(R)-2,3-Dihydroxy-3-methylpentanoate|(R)-Mevalonate|(R)-Pantoate	D	149.081	-5.62734
pos_433	6.36946	150.055	C05578	positive	5,6-Dihydroxyindole	D	150.056	-3.09107
pos_460	5.03513	153.041	C00385	positive	Xanthine	D	153.041	-3.94032
pos_674	9.32119	177.062	C00499	positive	Allantoate	D	177.062	-3.6825
pos_924	8.78583	210.076	C05596	positive	p-Hydroxyphenylacetylglycine	D	210.077	-2.66109
pos_961	8.07011	215.139	C01909	positive	Dethiobiotin	D	215.14	-2.63193
pos_1031	9.04263	226.071	C11355	positive	4-Amino-4-deoxychorismate	D	226.072	-2.48387
pos_1130	9.98573	244.093	C00475|C05711	positive	Cytidine|gamma-Glutamyl-beta-cyanoalanine	D	244.093	-2.3054
pos_1154	6.42969	249.087	C05832	positive	5-Hydroxyindoleacetylglycine	D	249.088	-2.15921
pos_1165	6.55558	252.109	C05198|C00559	positive	5'-Deoxyadenosine|Deoxyadenosine	D	252.11	-4.30302
pos_1342	7.1581	284.099	C00387	positive	Guanosine	D	284.1	-2.68861
pos_1600	4.4509	341.087	C02887	positive	Sinapoyl malate	D	341.087	-0.922438
pos_1619	9.15456	343.123	C01235|C00185|C05400|C00252|C00243|C00208|C05402|C00089|C01083	positive	alpha-D-Galactosyl-(1->3)-1D-myo-inositol|Cellobiose|Epimelibiose|Isomaltose|Lactose|Maltose|Melibiose|Sucrose|alpha,alpha-Trehalose_1	D	343.124	-2.65773
pos_1883	11.3688	405.009	C00015	positive	UDP	D	405.01	-2.83951
pos_1993	5.48932	449.068	C05837	positive	Glucobrassicin	D	449.069	-2.11311

## Sheet: metabolite_intensity_data
sample	class	row_ID	intensity	MS1_metabolite_name (level D)	MS2_metabolite_name (level B)	Sample_ID
20211102_022	Col-0	pos_2	443282	Glycine	NA	3
20211102_022	Col-0	pos_40	7.7868e+07	Alanine|beta-Alanine|L-Alanine|Sarcosine	DL-Alanine	3
20211102_022	Col-0	pos_73	1.07558e+07	1-Aminocyclopropane-1-carboxylate	NA	3
20211102_022	Col-0	pos_82	81144492	3-Aminoisobutyric acid|4-Aminobutanoate	GABA	3
20211102_022	Col-0	pos_84	14420508735	NA	Choline	3
20211102_022	Col-0	pos_96	8.33029e+07	L-Serine	D-Serine	3
20211102_022	Col-0	pos_122	1.87753e+06	Cytosine	Cytosine	3
20211102_022	Col-0	pos_145	2683449765	L-Proline	D-(+)-Proline	3
20211102_022	Col-0	pos_164	6.81331e+07	Betaine|L-Valine	Betaine	3
20211102_022	Col-0	pos_175	1.82075e+08	L-Homoserine|L-Threonine	L-Threonine	3
20211102_022	Col-0	pos_183	2.03701e+06	4-Hydroxystyrene|Acetophenone|Phenylacetaldehyde	Acetophenone	3
20211102_022	Col-0	pos_200	1.88631e+06	Nicotinamide	Nicotinamide	3
20211102_022	Col-0	pos_201	NA	Nicotinamide	NA	3
20211102_022	Col-0	pos_205	1.80005e+06	Nicotinate|Nitrobenzene	Nicotinic acid	3
20211102_022	Col-0	pos_224	968676	Imidazole-4-acetate|Thymine	Imidazoleacetic acid	3
20211102_022	Col-0	pos_243	2.32806e+06	5,6-Dihydrothymine|gamma-Amino-gamma-cyanobutanoate_1	NA	3
20211102_022	Col-0	pos_254	4.76566e+08	Pidolic acid|L-1-Pyrroline-3-hydroxy-5-carboxylate	L-Pyroglutamic acid	3
20211102_022	Col-0	pos_257	1.63323e+07	N4-Acetylaminobutanal_1	D-(+)-Pipecolinic acid	3
20211102_022	Col-0	pos_259	4.29127e+06	N4-Acetylaminobutanal_2	NA	3
20211102_022	Col-0	pos_260	1.58188e+06	4-Guanidinobutanal_1	NA	3
20211102_022	Col-0	pos_261	404579	4-Guanidinobutanal_2	NA	3
20211102_022	Col-0	pos_278	3.8694e+07	Agmatine	Agmatine	3
20211102_022	Col-0	pos_286	1.97098e+07	(S)-4-Amino-5-oxopentanoate|5-Aminolevulinate|L-Glutamate 5-semialdehyde|Hydroxyproline	cis-4-Hydroxy-D-proline	3
20211102_022	Col-0	pos_288	1.58432e+07	L-Isoleucine|L-Leucine	Leucine	3
20211102_022	Col-0	pos_296	5.61169e+07	3-Ureidopropionate|L-Asparagine	Asparagine	3
20211102_022	Col-0	pos_302	5.82419e+07	L-Aspartate	L-Aspartic acid	3
20211102_022	Col-0	pos_320	712556	Hypoxanthine	NA	3
20211102_022	Col-0	pos_326	1.15373e+07	4-Aminobenzoate|Anthranilate	Trigonelline	3
20211102_022	Col-0	pos_327	1.72338e+06	4-Aminobenzoate|Anthranilate	Anthranilic acid	3
20211102_022	Col-0	pos_329	1.21626e+06	Tyramine	Tyramine	3
20211102_022	Col-0	pos_356	1.54464e+07	L-Histidinol	L-Histidinol	3
20211102_022	Col-0	pos_391	3.9524e+07	NA	4-Guanidinobutyric acid	3
20211102_022	Col-0	pos_395	3.41571e+08	Spermidine	Spermidine	3
20211102_022	Col-0	pos_404	1141190062	3-Ureidoisobutyrate|L-Glutamine	DL-Glutamine	3
20211102_022	Col-0	pos_406	6.11845e+06	L-Lysine	DL-Lysine	3
20211102_022	Col-0	pos_414	2.36511e+08	Glutamate|L-Glutamate|O-Acetyl-L-serine	L-Glutamic acid	3
20211102_022	Col-0	pos_429	6.81822e+06	(R)-2,3-Dihydroxy-3-methylpentanoate|(R)-Mevalonate|(R)-Pantoate	NA	3
20211102_022	Col-0	pos_433	2.7281e+06	5,6-Dihydroxyindole	NA	3
20211102_022	Col-0	pos_434	8.76471e+06	L-Methionine	L-(-)-Methionine	3
20211102_022	Col-0	pos_453	3.47724e+06	Guanine	Guanine	3
20211102_022	Col-0	pos_454	5.19203e+06	N-Methyltyramine	Cathine	3
20211102_022	Col-0	pos_460	535781	Xanthine	NA	3
20211102_022	Col-0	pos_476	2.05743e+07	L-Histidine	L-Histidine	3
20211102_022	Col-0	pos_536	NA	O-Acetyl-L-homoserine	2-Aminoadipic acid	3
20211102_022	Col-0	pos_573	6.29773e+06	NA	Methionine sulfoxide	3
20211102_022	Col-0	pos_578	4.06189e+07	L-Phenylalanine	L-Phenylalanine	3
20211102_022	Col-0	pos_590	1.83548e+06	NA	Pyridoxal	3
20211102_022	Col-0	pos_601	1.56796e+06	Pyridoxamine	Pyridoxamine	3
20211102_022	Col-0	pos_612	4.70374e+06	Pyridoxine	Pyridoxine	3
20211102_022	Col-0	pos_613	3.08798e+06	N(pi)-Methyl-L-histidine	3-Methylhistidine	3
20211102_022	Col-0	pos_655	2.28735e+06	N-Acetylornithine	N-Acetylornithine	3
20211102_022	Col-0	pos_659	3.08665e+07	L-Arginine	DL-Arginine	3
20211102_022	Col-0	pos_665	6.87333e+07	L-Citrulline	L-(+)-Citrulline	3
20211102_022	Col-0	pos_674	353821	Allantoate	NA	3
20211102_022	Col-0	pos_755	4.91581e+06	NA	Indole-3-acrylic acid	3
20211102_022	Col-0	pos_770	1.2127e+08	7,8-Diaminononanoate|N6,N6,N6-Trimethyl-L-lysine	N6,N6,N6-Trimethyl-L-lysine	3
20211102_022	Col-0	pos_877	1.108e+07	L-Tryptophan	DL-Tryptophan	3
20211102_022	Col-0	pos_897	1.16021e+08	cis-1,2-Dihydroxy-1,2-dihydro-8-carboxynaphthalene	Sinapinic acid	3
20211102_022	Col-0	pos_924	846823	p-Hydroxyphenylacetylglycine	NA	3
20211102_022	Col-0	pos_961	6.31742e+06	Dethiobiotin	NA	3
20211102_022	Col-0	pos_973	2.39966e+06	NA	N-Acetyl-L-arginine	3
20211102_022	Col-0	pos_989	5.56645e+06	Zeatin	trans-Zeatin	3
20211102_022	Col-0	pos_1031	5.68143e+06	4-Amino-4-deoxychorismate	NA	3
20211102_022	Col-0	pos_1130	4.31214e+06	Cytidine|gamma-Glutamyl-beta-cyanoalanine	NA	3
20211102_022	Col-0	pos_1154	681199	5-Hydroxyindoleacetylglycine	NA	3
20211102_022	Col-0	pos_1165	2.71252e+07	5'-Deoxyadenosine|Deoxyadenosine	NA	3
20211102_022	Col-0	pos_1243	1.14179e+06	NA	Thiamine	3
20211102_022	Col-0	pos_1262	6.07524e+07	Adenosine|Deoxyguanosine	Adenosine	3
20211102_022	Col-0	pos_1333	2.434e+06	NA	1-Methyladenosine	3
20211102_022	Col-0	pos_1342	NA	Guanosine	NA	3
20211102_022	Col-0	pos_1600	4.55948e+06	Sinapoyl malate	NA	3
20211102_022	Col-0	pos_1619	1.48153e+06	alpha-D-Galactosyl-(1->3)-1D-myo-inositol|Cellobiose|Epimelibiose|Isomaltose|Lactose|Maltose|Melibiose|Sucrose|alpha,alpha-Trehalose_1	NA	3
20211102_022	Col-0	pos_1703	6.32865e+07	NA	Lactose	3
20211102_022	Col-0	pos_1769	539800	Riboflavin	Riboflavin	3
20211102_022	Col-0	pos_1811	628233	S-Adenosyl-L-homocysteine	S-Adenosylhomocysteine	3
20211102_022	Col-0	pos_1862	901167	S-Adenosyl-L-methionine	S-Adenosylmethionine	3
20211102_022	Col-0	pos_1883	715414	UDP	NA	3
20211102_022	Col-0	pos_1993	3.06672e+06	Glucobrassicin	NA	3
20211102_022	Col-0	pos_2305	4.02136e+07	NA	Kaempferitrin	3
20211102_022	Col-0	pos_2339	1.14607e+07	NA	Keracyanin	3
20211102_023	vtc2-4	pos_2	859703	Glycine	NA	15
20211102_023	vtc2-4	pos_40	6.82191e+07	Alanine|beta-Alanine|L-Alanine|Sarcosine	DL-Alanine	15
20211102_023	vtc2-4	pos_73	1.49352e+07	1-Aminocyclopropane-1-carboxylate	NA	15
20211102_023	vtc2-4	pos_82	1.56075e+08	3-Aminoisobutyric acid|4-Aminobutanoate	GABA	15
20211102_023	vtc2-4	pos_84	10491036429	NA	Choline	15
20211102_023	vtc2-4	pos_96	5.61453e+07	L-Serine	D-Serine	15
20211102_023	vtc2-4	pos_122	964197	Cytosine	Cytosine	15
20211102_023	vtc2-4	pos_145	2207726634	L-Proline	D-(+)-Proline	15
20211102_023	vtc2-4	pos_164	7.78144e+07	Betaine|L-Valine	Betaine	15
20211102_023	vtc2-4	pos_175	2.34286e+08	L-Homoserine|L-Threonine	L-Threonine	15
20211102_023	vtc2-4	pos_183	6.00861e+06	4-Hydroxystyrene|Acetophenone|Phenylacetaldehyde	Acetophenone	15
20211102_023	vtc2-4	pos_200	2.803e+06	Nicotinamide	Nicotinamide	15
20211102_023	vtc2-4	pos_201	471178	Nicotinamide	NA	15
20211102_023	vtc2-4	pos_205	4.18991e+06	Nicotinate|Nitrobenzene	Nicotinic acid	15
20211102_023	vtc2-4	pos_224	710128	Imidazole-4-acetate|Thymine	Imidazoleacetic acid	15
20211102_023	vtc2-4	pos_243	4.26281e+06	5,6-Dihydrothymine|gamma-Amino-gamma-cyanobutanoate_1	NA	15
20211102_023	vtc2-4	pos_254	3.18878e+08	Pidolic acid|L-1-Pyrroline-3-hydroxy-5-carboxylate	L-Pyroglutamic acid	15
20211102_023	vtc2-4	pos_257	3.28797e+08	N4-Acetylaminobutanal_1	D-(+)-Pipecolinic acid	15
20211102_023	vtc2-4	pos_259	3.12042e+06	N4-Acetylaminobutanal_2	NA	15
20211102_023	vtc2-4	pos_260	13478611	4-Guanidinobutanal_1	NA	15
20211102_023	vtc2-4	pos_261	733330	4-Guanidinobutanal_2	NA	15
20211102_023	vtc2-4	pos_278	4.03276e+08	Agmatine	Agmatine	15
20211102_023	vtc2-4	pos_286	1.76101e+07	(S)-4-Amino-5-oxopentanoate|5-Aminolevulinate|L-Glutamate 5-semialdehyde|Hydroxyproline	cis-4-Hydroxy-D-proline	15
20211102_023	vtc2-4	pos_288	1.69331e+07	L-Isoleucine|L-Leucine	Leucine	15
20211102_023	vtc2-4	pos_296	4.43562e+07	3-Ureidopropionate|L-Asparagine	Asparagine	15
20211102_023	vtc2-4	pos_302	8.76362e+07	L-Aspartate	L-Aspartic acid	15
20211102_023	vtc2-4	pos_320	829879	Hypoxanthine	NA	15
20211102_023	vtc2-4	pos_326	8.05589e+06	4-Aminobenzoate|Anthranilate	Trigonelline	15
20211102_023	vtc2-4	pos_327	996680	4-Aminobenzoate|Anthranilate	Anthranilic acid	15
20211102_023	vtc2-4	pos_329	2.96929e+06	Tyramine	Tyramine	15
20211102_023	vtc2-4	pos_356	5.39686e+06	L-Histidinol	L-Histidinol	15
20211102_023	vtc2-4	pos_391	59092593	NA	4-Guanidinobutyric acid	15
20211102_023	vtc2-4	pos_395	1.694e+08	Spermidine	Spermidine	15
20211102_023	vtc2-4	pos_404	7.63609e+08	3-Ureidoisobutyrate|L-Glutamine	DL-Glutamine	15
20211102_023	vtc2-4	pos_406	6.47591e+06	L-Lysine	DL-Lysine	15
20211102_023	vtc2-4	pos_414	349520433	Glutamate|L-Glutamate|O-Acetyl-L-serine	L-Glutamic acid	15
20211102_023	vtc2-4	pos_429	4.55763e+06	(R)-2,3-Dihydroxy-3-methylpentanoate|(R)-Mevalonate|(R)-Pantoate	NA	15
20211102_023	vtc2-4	pos_433	2.01253e+06	5,6-Dihydroxyindole	NA	15
20211102_023	vtc2-4	pos_434	7.62082e+06	L-Methionine	L-(-)-Methionine	15
20211102_023	vtc2-4	pos_453	6.30476e+06	Guanine	Guanine	15
20211102_023	vtc2-4	pos_454	1.0917e+06	N-Methyltyramine	Cathine	15
20211102_023	vtc2-4	pos_460	644182	Xanthine	NA	15
20211102_023	vtc2-4	pos_476	2.56399e+07	L-Histidine	L-Histidine	15
20211102_023	vtc2-4	pos_536	4.57838e+06	O-Acetyl-L-homoserine	2-Aminoadipic acid	15
20211102_023	vtc2-4	pos_573	4.48941e+06	NA	Methionine sulfoxide	15
20211102_023	vtc2-4	pos_578	3.61058e+07	L-Phenylalanine	L-Phenylalanine	15
20211102_023	vtc2-4	pos_590	1.42764e+06	NA	Pyridoxal	15
20211102_023	vtc2-4	pos_601	1.46986e+06	Pyridoxamine	Pyridoxamine	15
20211102_023	vtc2-4	pos_612	2.01218e+06	Pyridoxine	Pyridoxine	15
20211102_023	vtc2-4	pos_613	1.40176e+07	N(pi)-Methyl-L-histidine	3-Methylhistidine	15
20211102_023	vtc2-4	pos_655	7.62685e+06	N-Acetylornithine	N-Acetylornithine	15
20211102_023	vtc2-4	pos_659	5.59228e+07	L-Arginine	DL-Arginine	15
20211102_023	vtc2-4	pos_665	6.78557e+07	L-Citrulline	L-(+)-Citrulline	15
20211102_023	vtc2-4	pos_674	645133	Allantoate	NA	15
20211102_023	vtc2-4	pos_755	3.01811e+06	NA	Indole-3-acrylic acid	15
20211102_023	vtc2-4	pos_770	1.46684e+08	7,8-Diaminononanoate|N6,N6,N6-Trimethyl-L-lysine	N6,N6,N6-Trimethyl-L-lysine	15
20211102_023	vtc2-4	pos_877	6.79817e+06	L-Tryptophan	DL-Tryptophan	15
20211102_023	vtc2-4	pos_897	9.06544e+07	cis-1,2-Dihydroxy-1,2-dihydro-8-carboxynaphthalene	Sinapinic acid	15
20211102_023	vtc2-4	pos_924	952190	p-Hydroxyphenylacetylglycine	NA	15
20211102_023	vtc2-4	pos_961	6.09714e+06	Dethiobiotin	NA	15
20211102_023	vtc2-4	pos_973	5.09068e+06	NA	N-Acetyl-L-arginine	15
20211102_023	vtc2-4	pos_989	4.53416e+06	Zeatin	trans-Zeatin	15
20211102_023	vtc2-4	pos_1031	3.63242e+06	4-Amino-4-deoxychorismate	NA	15
20211102_023	vtc2-4	pos_1130	2.31702e+07	Cytidine|gamma-Glutamyl-beta-cyanoalanine	NA	15
20211102_023	vtc2-4	pos_1154	1.11286e+06	5-Hydroxyindoleacetylglycine	NA	15
20211102_023	vtc2-4	pos_1165	4.92363e+07	5'-Deoxyadenosine|Deoxyadenosine	NA	15
20211102_023	vtc2-4	pos_1243	1.34543e+06	NA	Thiamine	15
20211102_023	vtc2-4	pos_1262	5.71737e+07	Adenosine|Deoxyguanosine	Adenosine	15
20211102_023	vtc2-4	pos_1333	1.75586e+06	NA	1-Methyladenosine	15
20211102_023	vtc2-4	pos_1342	658604	Guanosine	NA	15
20211102_023	vtc2-4	pos_1600	3.65222e+06	Sinapoyl malate	NA	15
20211102_023	vtc2-4	pos_1619	679228	alpha-D-Galactosyl-(1->3)-1D-myo-inositol|Cellobiose|Epimelibiose|Isomaltose|Lactose|Maltose|Melibiose|Sucrose|alpha,alpha-Trehalose_1	NA	15
20211102_023	vtc2-4	pos_1703	3.06154e+07	NA	Lactose	15
20211102_023	vtc2-4	pos_1769	426972	Riboflavin	Riboflavin	15
20211102_023	vtc2-4	pos_1811	1.08264e+06	S-Adenosyl-L-homocysteine	S-Adenosylhomocysteine	15
20211102_023	vtc2-4	pos_1862	1.09471e+06	S-Adenosyl-L-methionine	S-Adenosylmethionine	15
20211102_023	vtc2-4	pos_1883	981152	UDP	NA	15
20211102_023	vtc2-4	pos_1993	1.63886e+06	Glucobrassicin	NA	15
20211102_023	vtc2-4	pos_2305	5.33429e+07	NA	Kaempferitrin	15
20211102_023	vtc2-4	pos_2339	1.27296e+07	NA	Keracyanin	15
20211102_026	pht4;4-3	pos_2	625921	Glycine	NA	24
20211102_026	pht4;4-3	pos_40	5.61609e+07	Alanine|beta-Alanine|L-Alanine|Sarcosine	DL-Alanine	24
20211102_026	pht4;4-3	pos_73	1.38734e+07	1-Aminocyclopropane-1-carboxylate	NA	24
20211102_026	pht4;4-3	pos_82	1.12798e+08	3-Aminoisobutyric acid|4-Aminobutanoate	GABA	24
20211102_026	pht4;4-3	pos_84	9788623355	NA	Choline	24
20211102_026	pht4;4-3	pos_96	7.51743e+07	L-Serine	D-Serine	24
20211102_026	pht4;4-3	pos_122	895088	Cytosine	Cytosine	24
20211102_026	pht4;4-3	pos_145	3876487897	L-Proline	D-(+)-Proline	24
20211102_026	pht4;4-3	pos_164	8.54388e+07	Betaine|L-Valine	Betaine	24
20211102_026	pht4;4-3	pos_175	2.16349e+08	L-Homoserine|L-Threonine	L-Threonine	24
20211102_026	pht4;4-3	pos_183	7.87972e+06	4-Hydroxystyrene|Acetophenone|Phenylacetaldehyde	Acetophenone	24
20211102_026	pht4;4-3	pos_200	4.08549e+06	Nicotinamide	Nicotinamide	24
20211102_026	pht4;4-3	pos_201	447969	Nicotinamide	NA	24
20211102_026	pht4;4-3	pos_205	3.49718e+06	Nicotinate|Nitrobenzene	Nicotinic acid	24
20211102_026	pht4;4-3	pos_224	1.07428e+06	Imidazole-4-acetate|Thymine	Imidazoleacetic acid	24
20211102_026	pht4;4-3	pos_243	4.80464e+06	5,6-Dihydrothymine|gamma-Amino-gamma-cyanobutanoate_1	NA	24
20211102_026	pht4;4-3	pos_254	3.37251e+08	Pidolic acid|L-1-Pyrroline-3-hydroxy-5-carboxylate	L-Pyroglutamic acid	24
20211102_026	pht4;4-3	pos_257	3.76625e+07	N4-Acetylaminobutanal_1	D-(+)-Pipecolinic acid	24
20211102_026	pht4;4-3	pos_259	3.82484e+06	N4-Acetylaminobutanal_2	NA	24
20211102_026	pht4;4-3	pos_260	4.23989e+07	4-Guanidinobutanal_1	NA	24
20211102_026	pht4;4-3	pos_261	594010	4-Guanidinobutanal_2	NA	24
20211102_026	pht4;4-3	pos_278	6.40814e+08	Agmatine	Agmatine	24
20211102_026	pht4;4-3	pos_286	2.8163e+07	(S)-4-Amino-5-oxopentanoate|5-Aminolevulinate|L-Glutamate 5-semialdehyde|Hydroxyproline	cis-4-Hydroxy-D-proline	24
20211102_026	pht4;4-3	pos_288	1.31025e+07	L-Isoleucine|L-Leucine	Leucine	24
20211102_026	pht4;4-3	pos_296	5.05507e+07	3-Ureidopropionate|L-Asparagine	Asparagine	24
20211102_026	pht4;4-3	pos_302	6.69789e+07	L-Aspartate	L-Aspartic acid	24
20211102_026	pht4;4-3	pos_320	1.15272e+06	Hypoxanthine	NA	24
20211102_026	pht4;4-3	pos_326	1.01258e+07	4-Aminobenzoate|Anthranilate	Trigonelline	24
20211102_026	pht4;4-3	pos_327	907634	4-Aminobenzoate|Anthranilate	Anthranilic acid	24
20211102_026	pht4;4-3	pos_329	4.08599e+06	Tyramine	Tyramine	24
20211102_026	pht4;4-3	pos_356	9.89653e+06	L-Histidinol	L-Histidinol	24
20211102_026	pht4;4-3	pos_391	5.5777e+07	NA	4-Guanidinobutyric acid	24
20211102_026	pht4;4-3	pos_395	1.58208e+08	Spermidine	Spermidine	24
20211102_026	pht4;4-3	pos_404	8.01723e+08	3-Ureidoisobutyrate|L-Glutamine	DL-Glutamine	24
20211102_026	pht4;4-3	pos_406	4.49645e+06	L-Lysine	DL-Lysine	24
20211102_026	pht4;4-3	pos_414	2.15935e+08	Glutamate|L-Glutamate|O-Acetyl-L-serine	L-Glutamic acid	24
20211102_026	pht4;4-3	pos_429	4.71334e+06	(R)-2,3-Dihydroxy-3-methylpentanoate|(R)-Mevalonate|(R)-Pantoate	NA	24
20211102_026	pht4;4-3	pos_433	2.37076e+06	5,6-Dihydroxyindole	NA	24
20211102_026	pht4;4-3	pos_434	8.79263e+06	L-Methionine	L-(-)-Methionine	24
20211102_026	pht4;4-3	pos_453	9.95815e+06	Guanine	Guanine	24
20211102_026	pht4;4-3	pos_454	1.29074e+06	N-Methyltyramine	Cathine	24
20211102_026	pht4;4-3	pos_460	626552	Xanthine	NA	24
20211102_026	pht4;4-3	pos_476	2.33622e+07	L-Histidine	L-Histidine	24
20211102_026	pht4;4-3	pos_536	564282	O-Acetyl-L-homoserine	2-Aminoadipic acid	24
20211102_026	pht4;4-3	pos_573	5.14003e+06	NA	Methionine sulfoxide	24
20211102_026	pht4;4-3	pos_578	2.72751e+07	L-Phenylalanine	L-Phenylalanine	24
20211102_026	pht4;4-3	pos_590	1.62356e+06	NA	Pyridoxal	24
20211102_026	pht4;4-3	pos_601	1.05775e+06	Pyridoxamine	Pyridoxamine	24
20211102_026	pht4;4-3	pos_612	3.26892e+06	Pyridoxine	Pyridoxine	24
20211102_026	pht4;4-3	pos_613	1.38916e+07	N(pi)-Methyl-L-histidine	3-Methylhistidine	24
20211102_026	pht4;4-3	pos_655	1.09168e+07	N-Acetylornithine	N-Acetylornithine	24
20211102_026	pht4;4-3	pos_659	4.59841e+07	L-Arginine	DL-Arginine	24
20211102_026	pht4;4-3	pos_665	6.56779e+07	L-Citrulline	L-(+)-Citrulline	24
20211102_026	pht4;4-3	pos_674	355919	Allantoate	NA	24
20211102_026	pht4;4-3	pos_755	2.22188e+06	NA	Indole-3-acrylic acid	24
20211102_026	pht4;4-3	pos_770	9.39714e+07	7,8-Diaminononanoate|N6,N6,N6-Trimethyl-L-lysine	N6,N6,N6-Trimethyl-L-lysine	24
20211102_026	pht4;4-3	pos_877	5.0109e+06	L-Tryptophan	DL-Tryptophan	24
20211102_026	pht4;4-3	pos_897	8.97241e+07	cis-1,2-Dihydroxy-1,2-dihydro-8-carboxynaphthalene	Sinapinic acid	24
20211102_026	pht4;4-3	pos_924	573789	p-Hydroxyphenylacetylglycine	NA	24
20211102_026	pht4;4-3	pos_961	5.08817e+06	Dethiobiotin	NA	24
20211102_026	pht4;4-3	pos_973	3.21968e+06	NA	N-Acetyl-L-arginine	24
20211102_026	pht4;4-3	pos_989	2.10875e+06	Zeatin	trans-Zeatin	24
20211102_026	pht4;4-3	pos_1031	2.32987e+06	4-Amino-4-deoxychorismate	NA	24
20211102_026	pht4;4-3	pos_1130	8.36606e+06	Cytidine|gamma-Glutamyl-beta-cyanoalanine	NA	24
20211102_026	pht4;4-3	pos_1154	NA	5-Hydroxyindoleacetylglycine	NA	24
20211102_026	pht4;4-3	pos_1165	3.74893e+07	5'-Deoxyadenosine|Deoxyadenosine	NA	24
20211102_026	pht4;4-3	pos_1243	3.76514e+06	NA	Thiamine	24
20211102_026	pht4;4-3	pos_1262	3.49681e+07	Adenosine|Deoxyguanosine	Adenosine	24
20211102_026	pht4;4-3	pos_1333	1.42418e+06	NA	1-Methyladenosine	24
20211102_026	pht4;4-3	pos_1342	452656	Guanosine	NA	24
20211102_026	pht4;4-3	pos_1600	3.64071e+06	Sinapoyl malate	NA	24
20211102_026	pht4;4-3	pos_1619	520077	alpha-D-Galactosyl-(1->3)-1D-myo-inositol|Cellobiose|Epimelibiose|Isomaltose|Lactose|Maltose|Melibiose|Sucrose|alpha,alpha-Trehalose_1	NA	24
20211102_026	pht4;4-3	pos_1703	2.46275e+07	NA	Lactose	24
20211102_026	pht4;4-3	pos_1769	380655	Riboflavin	Riboflavin	24
20211102_026	pht4;4-3	pos_1811	953591	S-Adenosyl-L-homocysteine	S-Adenosylhomocysteine	24
20211102_026	pht4;4-3	pos_1862	1.01646e+06	S-Adenosyl-L-methionine	S-Adenosylmethionine	24
20211102_026	pht4;4-3	pos_1883	717732	UDP	NA	24
20211102_026	pht4;4-3	pos_1993	808313	Glucobrassicin	NA	24
20211102_026	pht4;4-3	pos_2305	5.94088e+07	NA	Kaempferitrin	24
20211102_026	pht4;4-3	pos_2339	1.44721e+07	NA	Keracyanin	24
20211102_028	Col-0	pos_2	NA	Glycine	NA	7
20211102_028	Col-0	pos_40	3.11788e+07	Alanine|beta-Alanine|L-Alanine|Sarcosine	DL-Alanine	7
20211102_028	Col-0	pos_73	7.99325e+06	1-Aminocyclopropane-1-carboxylate	NA	7
20211102_028	Col-0	pos_82	1.17082e+08	3-Aminoisobutyric acid|4-Aminobutanoate	GABA	7
20211102_028	Col-0	pos_84	12324282235	NA	Choline	7
20211102_028	Col-0	pos_96	7.21829e+07	L-Serine	D-Serine	7
20211102_028	Col-0	pos_122	1.25531e+06	Cytosine	Cytosine	7
20211102_028	Col-0	pos_145	2880707786	L-Proline	D-(+)-Proline	7
20211102_028	Col-0	pos_164	119519146	Betaine|L-Valine	Betaine	7
20211102_028	Col-0	pos_175	1.31464e+08	L-Homoserine|L-Threonine	L-Threonine	7
20211102_028	Col-0	pos_183	6.75818e+06	4-Hydroxystyrene|Acetophenone|Phenylacetaldehyde	Acetophenone	7
20211102_028	Col-0	pos_200	2.95027e+06	Nicotinamide	Nicotinamide	7
20211102_028	Col-0	pos_201	471064	Nicotinamide	NA	7
20211102_028	Col-0	pos_205	3.08038e+06	Nicotinate|Nitrobenzene	Nicotinic acid	7
20211102_028	Col-0	pos_224	1.30796e+06	Imidazole-4-acetate|Thymine	Imidazoleacetic acid	7
20211102_028	Col-0	pos_243	4.30918e+06	5,6-Dihydrothymine|gamma-Amino-gamma-cyanobutanoate_1	NA	7
20211102_028	Col-0	pos_254	3.49922e+08	Pidolic acid|L-1-Pyrroline-3-hydroxy-5-carboxylate	L-Pyroglutamic acid	7
20211102_028	Col-0	pos_257	5.89723e+07	N4-Acetylaminobutanal_1	D-(+)-Pipecolinic acid	7
20211102_028	Col-0	pos_259	4.79457e+06	N4-Acetylaminobutanal_2	NA	7
20211102_028	Col-0	pos_260	1.46056e+07	4-Guanidinobutanal_1	NA	7
20211102_028	Col-0	pos_261	429081	4-Guanidinobutanal_2	NA	7
20211102_028	Col-0	pos_278	585336012	Agmatine	Agmatine	7
20211102_028	Col-0	pos_286	1.90506e+07	(S)-4-Amino-5-oxopentanoate|5-Aminolevulinate|L-Glutamate 5-semialdehyde|Hydroxyproline	cis-4-Hydroxy-D-proline	7
20211102_028	Col-0	pos_288	1.10215e+07	L-Isoleucine|L-Leucine	Leucine	7
20211102_028	Col-0	pos_296	4.9621e+07	3-Ureidopropionate|L-Asparagine	Asparagine	7
20211102_028	Col-0	pos_302	5.9293e+07	L-Aspartate	L-Aspartic acid	7
20211102_028	Col-0	pos_320	604260	Hypoxanthine	NA	7
20211102_028	Col-0	pos_326	1.56349e+07	4-Aminobenzoate|Anthranilate	Trigonelline	7
20211102_028	Col-0	pos_327	1.53002e+06	4-Aminobenzoate|Anthranilate	Anthranilic acid	7
20211102_028	Col-0	pos_329	3.33046e+06	Tyramine	Tyramine	7
20211102_028	Col-0	pos_356	7.2545e+06	L-Histidinol	L-Histidinol	7
20211102_028	Col-0	pos_391	6.23427e+07	NA	4-Guanidinobutyric acid	7
20211102_028	Col-0	pos_395	1.66067e+08	Spermidine	Spermidine	7
20211102_028	Col-0	pos_404	8.27872e+08	3-Ureidoisobutyrate|L-Glutamine	DL-Glutamine	7
20211102_028	Col-0	pos_406	4.52739e+06	L-Lysine	DL-Lysine	7
20211102_028	Col-0	pos_414	2.78345e+08	Glutamate|L-Glutamate|O-Acetyl-L-serine	L-Glutamic acid	7
20211102_028	Col-0	pos_429	4.91637e+06	(R)-2,3-Dihydroxy-3-methylpentanoate|(R)-Mevalonate|(R)-Pantoate	NA	7
20211102_028	Col-0	pos_433	3.09871e+06	5,6-Dihydroxyindole	NA	7
20211102_028	Col-0	pos_434	6.5576e+06	L-Methionine	L-(-)-Methionine	7
20211102_028	Col-0	pos_453	4.21924e+06	Guanine	Guanine	7
20211102_028	Col-0	pos_454	1.74406e+06	N-Methyltyramine	Cathine	7
20211102_028	Col-0	pos_460	680122	Xanthine	NA	7
20211102_028	Col-0	pos_476	1.69043e+07	L-Histidine	L-Histidine	7
20211102_028	Col-0	pos_536	815429	O-Acetyl-L-homoserine	2-Aminoadipic acid	7
20211102_028	Col-0	pos_573	4.10066e+06	NA	Methionine sulfoxide	7
20211102_028	Col-0	pos_578	2.8937e+07	L-Phenylalanine	L-Phenylalanine	7
20211102_028	Col-0	pos_590	2.1091e+06	NA	Pyridoxal	7
20211102_028	Col-0	pos_601	1.39286e+06	Pyridoxamine	Pyridoxamine	7
20211102_028	Col-0	pos_612	5.60627e+06	Pyridoxine	Pyridoxine	7
20211102_028	Col-0	pos_613	1.48045e+07	N(pi)-Methyl-L-histidine	3-Methylhistidine	7
20211102_028	Col-0	pos_655	2.12294e+06	N-Acetylornithine	N-Acetylornithine	7
20211102_028	Col-0	pos_659	3.7529e+07	L-Arginine	DL-Arginine	7
20211102_028	Col-0	pos_665	5.81259e+07	L-Citrulline	L-(+)-Citrulline	7
20211102_028	Col-0	pos_674	451030	Allantoate	NA	7
20211102_028	Col-0	pos_755	2.73884e+06	NA	Indole-3-acrylic acid	7
20211102_028	Col-0	pos_770	1.15276e+08	7,8-Diaminononanoate|N6,N6,N6-Trimethyl-L-lysine	N6,N6,N6-Trimethyl-L-lysine	7
20211102_028	Col-0	pos_877	6.09913e+06	L-Tryptophan	DL-Tryptophan	7
20211102_028	Col-0	pos_897	107316478	cis-1,2-Dihydroxy-1,2-dihydro-8-carboxynaphthalene	Sinapinic acid	7
20211102_028	Col-0	pos_924	977966	p-Hydroxyphenylacetylglycine	NA	7
20211102_028	Col-0	pos_961	7.83863e+06	Dethiobiotin	NA	7
20211102_028	Col-0	pos_973	1.41785e+06	NA	N-Acetyl-L-arginine	7
20211102_028	Col-0	pos_989	2.51202e+06	Zeatin	trans-Zeatin	7
20211102_028	Col-0	pos_1031	3.01959e+06	4-Amino-4-deoxychorismate	NA	7
20211102_028	Col-0	pos_1130	9.63863e+06	Cytidine|gamma-Glutamyl-beta-cyanoalanine	NA	7
20211102_028	Col-0	pos_1154	377487	5-Hydroxyindoleacetylglycine	NA	7
20211102_028	Col-0	pos_1165	32893021	5'-Deoxyadenosine|Deoxyadenosine	NA	7
20211102_028	Col-0	pos_1243	5.87916e+06	NA	Thiamine	7
20211102_028	Col-0	pos_1262	6.07593e+07	Adenosine|Deoxyguanosine	Adenosine	7
20211102_028	Col-0	pos_1333	1.75866e+06	NA	1-Methyladenosine	7
20211102_028	Col-0	pos_1342	511108	Guanosine	NA	7
20211102_028	Col-0	pos_1600	4.24067e+06	Sinapoyl malate	NA	7
20211102_028	Col-0	pos_1619	695198	alpha-D-Galactosyl-(1->3)-1D-myo-inositol|Cellobiose|Epimelibiose|Isomaltose|Lactose|Maltose|Melibiose|Sucrose|alpha,alpha-Trehalose_1	NA	7
20211102_028	Col-0	pos_1703	3.2702e+07	NA	Lactose	7
20211102_028	Col-0	pos_1769	368142	Riboflavin	Riboflavin	7
20211102_028	Col-0	pos_1811	887439	S-Adenosyl-L-homocysteine	S-Adenosylhomocysteine	7
20211102_028	Col-0	pos_1862	1.07099e+06	S-Adenosyl-L-methionine	S-Adenosylmethionine	7
20211102_028	Col-0	pos_1883	1.0252e+06	UDP	NA	7
20211102_028	Col-0	pos_1993	1.12153e+06	Glucobrassicin	NA	7
20211102_028	Col-0	pos_2305	5.26824e+07	NA	Kaempferitrin	7
20211102_028	Col-0	pos_2339	1.49532e+07	NA	Keracyanin	7
20211102_033	pht4;4-3	pos_2	616340	Glycine	NA	19
20211102_033	pht4;4-3	pos_40	5.48483e+07	Alanine|beta-Alanine|L-Alanine|Sarcosine	DL-Alanine	19
20211102_033	pht4;4-3	pos_73	1.09622e+07	1-Aminocyclopropane-1-carboxylate	NA	19
20211102_033	pht4;4-3	pos_82	1.81169e+08	3-Aminoisobutyric acid|4-Aminobutanoate	GABA	19
20211102_033	pht4;4-3	pos_84	11409336106	NA	Choline	19
20211102_033	pht4;4-3	pos_96	6.09871e+07	L-Serine	D-Serine	19
20211102_033	pht4;4-3	pos_122	1.17884e+06	Cytosine	Cytosine	19
20211102_033	pht4;4-3	pos_145	1590457468	L-Proline	D-(+)-Proline	19
20211102_033	pht4;4-3	pos_164	8.28268e+07	Betaine|L-Valine	Betaine	19
20211102_033	pht4;4-3	pos_175	1.70449e+08	L-Homoserine|L-Threonine	L-Threonine	19
20211102_033	pht4;4-3	pos_183	8.23481e+06	4-Hydroxystyrene|Acetophenone|Phenylacetaldehyde	Acetophenone	19
20211102_033	pht4;4-3	pos_200	5.7216e+06	Nicotinamide	Nicotinamide	19
20211102_033	pht4;4-3	pos_201	731110	Nicotinamide	NA	19
20211102_033	pht4;4-3	pos_205	4.51115e+06	Nicotinate|Nitrobenzene	Nicotinic acid	19
20211102_033	pht4;4-3	pos_224	1.05559e+06	Imidazole-4-acetate|Thymine	Imidazoleacetic acid	19
20211102_033	pht4;4-3	pos_243	3.82469e+06	5,6-Dihydrothymine|gamma-Amino-gamma-cyanobutanoate_1	NA	19
20211102_033	pht4;4-3	pos_254	3.74812e+08	Pidolic acid|L-1-Pyrroline-3-hydroxy-5-carboxylate	L-Pyroglutamic acid	19
20211102_033	pht4;4-3	pos_257	9.07918e+07	N4-Acetylaminobutanal_1	D-(+)-Pipecolinic acid	19
20211102_033	pht4;4-3	pos_259	NA	N4-Acetylaminobutanal_2	NA	19
20211102_033	pht4;4-3	pos_260	3.3029e+07	4-Guanidinobutanal_1	NA	19
20211102_033	pht4;4-3	pos_261	945389	4-Guanidinobutanal_2	NA	19
20211102_033	pht4;4-3	pos_278	7.28563e+08	Agmatine	Agmatine	19
20211102_033	pht4;4-3	pos_286	1.56265e+07	(S)-4-Amino-5-oxopentanoate|5-Aminolevulinate|L-Glutamate 5-semialdehyde|Hydroxyproline	cis-4-Hydroxy-D-proline	19
20211102_033	pht4;4-3	pos_288	1.26474e+07	L-Isoleucine|L-Leucine	Leucine	19
20211102_033	pht4;4-3	pos_296	5.11909e+07	3-Ureidopropionate|L-Asparagine	Asparagine	19
20211102_033	pht4;4-3	pos_302	5.3391e+07	L-Aspartate	L-Aspartic acid	19
20211102_033	pht4;4-3	pos_320	1.17085e+06	Hypoxanthine	NA	19
20211102_033	pht4;4-3	pos_326	1.10786e+07	4-Aminobenzoate|Anthranilate	Trigonelline	19
20211102_033	pht4;4-3	pos_327	784678	4-Aminobenzoate|Anthranilate	Anthranilic acid	19
20211102_033	pht4;4-3	pos_329	4.19949e+06	Tyramine	Tyramine	19
20211102_033	pht4;4-3	pos_356	7.89476e+06	L-Histidinol	L-Histidinol	19
20211102_033	pht4;4-3	pos_391	5.97712e+07	NA	4-Guanidinobutyric acid	19
20211102_033	pht4;4-3	pos_395	2.42113e+08	Spermidine	Spermidine	19
20211102_033	pht4;4-3	pos_404	875341269	3-Ureidoisobutyrate|L-Glutamine	DL-Glutamine	19
20211102_033	pht4;4-3	pos_406	4.6575e+06	L-Lysine	DL-Lysine	19
20211102_033	pht4;4-3	pos_414	2.0604e+08	Glutamate|L-Glutamate|O-Acetyl-L-serine	L-Glutamic acid	19
20211102_033	pht4;4-3	pos_429	5.18973e+06	(R)-2,3-Dihydroxy-3-methylpentanoate|(R)-Mevalonate|(R)-Pantoate	NA	19
20211102_033	pht4;4-3	pos_433	2.86609e+06	5,6-Dihydroxyindole	NA	19
20211102_033	pht4;4-3	pos_434	8.02379e+06	L-Methionine	L-(-)-Methionine	19
20211102_033	pht4;4-3	pos_453	8.37289e+06	Guanine	Guanine	19
20211102_033	pht4;4-3	pos_454	1.78598e+06	N-Methyltyramine	Cathine	19
20211102_033	pht4;4-3	pos_460	550705	Xanthine	NA	19
20211102_033	pht4;4-3	pos_476	1.91667e+07	L-Histidine	L-Histidine	19
20211102_033	pht4;4-3	pos_536	1.29966e+06	O-Acetyl-L-homoserine	2-Aminoadipic acid	19
20211102_033	pht4;4-3	pos_573	4.76183e+06	NA	Methionine sulfoxide	19
20211102_033	pht4;4-3	pos_578	2.78376e+07	L-Phenylalanine	L-Phenylalanine	19
20211102_033	pht4;4-3	pos_590	1.9384e+06	NA	Pyridoxal	19
20211102_033	pht4;4-3	pos_601	1.22332e+06	Pyridoxamine	Pyridoxamine	19
20211102_033	pht4;4-3	pos_612	4.06801e+06	Pyridoxine	Pyridoxine	19
20211102_033	pht4;4-3	pos_613	1.19558e+07	N(pi)-Methyl-L-histidine	3-Methylhistidine	19
20211102_033	pht4;4-3	pos_655	5.65925e+06	N-Acetylornithine	N-Acetylornithine	19
20211102_033	pht4;4-3	pos_659	6.54301e+07	L-Arginine	DL-Arginine	19
20211102_033	pht4;4-3	pos_665	6.40026e+07	L-Citrulline	L-(+)-Citrulline	19
20211102_033	pht4;4-3	pos_674	686259	Allantoate	NA	19
20211102_033	pht4;4-3	pos_755	3.41013e+06	NA	Indole-3-acrylic acid	19
20211102_033	pht4;4-3	pos_770	1.17116e+08	7,8-Diaminononanoate|N6,N6,N6-Trimethyl-L-lysine	N6,N6,N6-Trimethyl-L-lysine	19
20211102_033	pht4;4-3	pos_877	7.56131e+06	L-Tryptophan	DL-Tryptophan	19
20211102_033	pht4;4-3	pos_897	1.01271e+08	cis-1,2-Dihydroxy-1,2-dihydro-8-carboxynaphthalene	Sinapinic acid	19
20211102_033	pht4;4-3	pos_924	802155	p-Hydroxyphenylacetylglycine	NA	19
20211102_033	pht4;4-3	pos_961	8.45694e+06	Dethiobiotin	NA	19
20211102_033	pht4;4-3	pos_973	2.92195e+06	NA	N-Acetyl-L-arginine	19
20211102_033	pht4;4-3	pos_989	2.86304e+06	Zeatin	trans-Zeatin	19
20211102_033	pht4;4-3	pos_1031	3.84225e+06	4-Amino-4-deoxychorismate	NA	19
20211102_033	pht4;4-3	pos_1130	1.23704e+07	Cytidine|gamma-Glutamyl-beta-cyanoalanine	NA	19
20211102_033	pht4;4-3	pos_1154	621746	5-Hydroxyindoleacetylglycine	NA	19
20211102_033	pht4;4-3	pos_1165	2.4319e+07	5'-Deoxyadenosine|Deoxyadenosine	NA	19
20211102_033	pht4;4-3	pos_1243	3.53416e+06	NA	Thiamine	19
20211102_033	pht4;4-3	pos_1262	6.75657e+07	Adenosine|Deoxyguanosine	Adenosine	19
20211102_033	pht4;4-3	pos_1333	1.44505e+06	NA	1-Methyladenosine	19
20211102_033	pht4;4-3	pos_1342	671232	Guanosine	NA	19
20211102_033	pht4;4-3	pos_1600	4.09491e+06	Sinapoyl malate	NA	19
20211102_033	pht4;4-3	pos_1619	NA	alpha-D-Galactosyl-(1->3)-1D-myo-inositol|Cellobiose|Epimelibiose|Isomaltose|Lactose|Maltose|Melibiose|Sucrose|alpha,alpha-Trehalose_1	NA	19
20211102_033	pht4;4-3	pos_1703	2.65783e+07	NA	Lactose	19
20211102_033	pht4;4-3	pos_1769	450728	Riboflavin	Riboflavin	19
20211102_033	pht4;4-3	pos_1811	931726	S-Adenosyl-L-homocysteine	S-Adenosylhomocysteine	19
20211102_033	pht4;4-3	pos_1862	977644	S-Adenosyl-L-methionine	S-Adenosylmethionine	19
20211102_033	pht4;4-3	pos_1883	768489	UDP	NA	19
20211102_033	pht4;4-3	pos_1993	716098	Glucobrassicin	NA	19
20211102_033	pht4;4-3	pos_2305	6.15892e+07	NA	Kaempferitrin	19
20211102_033	pht4;4-3	pos_2339	1.59124e+07	NA	Keracyanin	19
20211102_035	Col-0	pos_2	362954	Glycine	NA	6
20211102_035	Col-0	pos_40	4.30825e+07	Alanine|beta-Alanine|L-Alanine|Sarcosine	DL-Alanine	6
20211102_035	Col-0	pos_73	9.14894e+06	1-Aminocyclopropane-1-carboxylate	NA	6
20211102_035	Col-0	pos_82	4.46317e+07	3-Aminoisobutyric acid|4-Aminobutanoate	GABA	6
20211102_035	Col-0	pos_84	11090454859	NA	Choline	6
20211102_035	Col-0	pos_96	6.53167e+07	L-Serine	D-Serine	6
20211102_035	Col-0	pos_122	1.06993e+06	Cytosine	Cytosine	6
20211102_035	Col-0	pos_145	2777524889	L-Proline	D-(+)-Proline	6
20211102_035	Col-0	pos_164	8.19107e+07	Betaine|L-Valine	Betaine	6
20211102_035	Col-0	pos_175	1.49497e+08	L-Homoserine|L-Threonine	L-Threonine	6
20211102_035	Col-0	pos_183	1.11891e+07	4-Hydroxystyrene|Acetophenone|Phenylacetaldehyde	Acetophenone	6
20211102_035	Col-0	pos_200	1.61552e+06	Nicotinamide	Nicotinamide	6
20211102_035	Col-0	pos_201	507018	Nicotinamide	NA	6
20211102_035	Col-0	pos_205	3.47317e+06	Nicotinate|Nitrobenzene	Nicotinic acid	6
20211102_035	Col-0	pos_224	1.26607e+06	Imidazole-4-acetate|Thymine	Imidazoleacetic acid	6
20211102_035	Col-0	pos_243	3.9194e+06	5,6-Dihydrothymine|gamma-Amino-gamma-cyanobutanoate_1	NA	6
20211102_035	Col-0	pos_254	4.04748e+08	Pidolic acid|L-1-Pyrroline-3-hydroxy-5-carboxylate	L-Pyroglutamic acid	6
20211102_035	Col-0	pos_257	2.52758e+07	N4-Acetylaminobutanal_1	D-(+)-Pipecolinic acid	6
20211102_035	Col-0	pos_259	5.63507e+06	N4-Acetylaminobutanal_2	NA	6
20211102_035	Col-0	pos_260	1.3075e+07	4-Guanidinobutanal_1	NA	6
20211102_035	Col-0	pos_261	371097	4-Guanidinobutanal_2	NA	6
20211102_035	Col-0	pos_278	6.82659e+08	Agmatine	Agmatine	6
20211102_035	Col-0	pos_286	1.72347e+07	(S)-4-Amino-5-oxopentanoate|5-Aminolevulinate|L-Glutamate 5-semialdehyde|Hydroxyproline	cis-4-Hydroxy-D-proline	6
20211102_035	Col-0	pos_288	1.19092e+07	L-Isoleucine|L-Leucine	Leucine	6
20211102_035	Col-0	pos_296	6.45133e+07	3-Ureidopropionate|L-Asparagine	Asparagine	6
20211102_035	Col-0	pos_302	5.96128e+07	L-Aspartate	L-Aspartic acid	6
20211102_035	Col-0	pos_320	1.09285e+06	Hypoxanthine	NA	6
20211102_035	Col-0	pos_326	1.25812e+07	4-Aminobenzoate|Anthranilate	Trigonelline	6
20211102_035	Col-0	pos_327	2.49755e+06	4-Aminobenzoate|Anthranilate	Anthranilic acid	6
20211102_035	Col-0	pos_329	5.62894e+06	Tyramine	Tyramine	6
20211102_035	Col-0	pos_356	9.83216e+06	L-Histidinol	L-Histidinol	6
20211102_035	Col-0	pos_391	5.83321e+07	NA	4-Guanidinobutyric acid	6
20211102_035	Col-0	pos_395	2.53122e+08	Spermidine	Spermidine	6
20211102_035	Col-0	pos_404	9.48072e+08	3-Ureidoisobutyrate|L-Glutamine	DL-Glutamine	6
20211102_035	Col-0	pos_406	4.42258e+06	L-Lysine	DL-Lysine	6
20211102_035	Col-0	pos_414	2.64731e+08	Glutamate|L-Glutamate|O-Acetyl-L-serine	L-Glutamic acid	6
20211102_035	Col-0	pos_429	5.60242e+06	(R)-2,3-Dihydroxy-3-methylpentanoate|(R)-Mevalonate|(R)-Pantoate	NA	6
20211102_035	Col-0	pos_433	3.00626e+06	5,6-Dihydroxyindole	NA	6
20211102_035	Col-0	pos_434	8.49859e+06	L-Methionine	L-(-)-Methionine	6
20211102_035	Col-0	pos_453	2.15553e+06	Guanine	Guanine	6
20211102_035	Col-0	pos_454	1.45307e+06	N-Methyltyramine	Cathine	6
20211102_035	Col-0	pos_460	813418	Xanthine	NA	6
20211102_035	Col-0	pos_476	2.10763e+07	L-Histidine	L-Histidine	6
20211102_035	Col-0	pos_536	NA	O-Acetyl-L-homoserine	2-Aminoadipic acid	6
20211102_035	Col-0	pos_573	4.49597e+06	NA	Methionine sulfoxide	6
20211102_035	Col-0	pos_578	2.852e+07	L-Phenylalanine	L-Phenylalanine	6
20211102_035	Col-0	pos_590	2.08924e+06	NA	Pyridoxal	6
20211102_035	Col-0	pos_601	1.04847e+06	Pyridoxamine	Pyridoxamine	6
20211102_035	Col-0	pos_612	5.22606e+06	Pyridoxine	Pyridoxine	6
20211102_035	Col-0	pos_613	1.17178e+07	N(pi)-Methyl-L-histidine	3-Methylhistidine	6
20211102_035	Col-0	pos_655	5.14927e+06	N-Acetylornithine	N-Acetylornithine	6
20211102_035	Col-0	pos_659	3.49796e+07	L-Arginine	DL-Arginine	6
20211102_035	Col-0	pos_665	6.37942e+07	L-Citrulline	L-(+)-Citrulline	6
20211102_035	Col-0	pos_674	448547	Allantoate	NA	6
20211102_035	Col-0	pos_755	2.96743e+06	NA	Indole-3-acrylic acid	6
20211102_035	Col-0	pos_770	1.26718e+08	7,8-Diaminononanoate|N6,N6,N6-Trimethyl-L-lysine	N6,N6,N6-Trimethyl-L-lysine	6
20211102_035	Col-0	pos_877	6.62752e+06	L-Tryptophan	DL-Tryptophan	6
20211102_035	Col-0	pos_897	1.00338e+08	cis-1,2-Dihydroxy-1,2-dihydro-8-carboxynaphthalene	Sinapinic acid	6
20211102_035	Col-0	pos_924	712281	p-Hydroxyphenylacetylglycine	NA	6
20211102_035	Col-0	pos_961	6.13904e+06	Dethiobiotin	NA	6
20211102_035	Col-0	pos_973	2.04824e+06	NA	N-Acetyl-L-arginine	6
20211102_035	Col-0	pos_989	2.71334e+06	Zeatin	trans-Zeatin	6
20211102_035	Col-0	pos_1031	2.60845e+06	4-Amino-4-deoxychorismate	NA	6
20211102_035	Col-0	pos_1130	8.29132e+06	Cytidine|gamma-Glutamyl-beta-cyanoalanine	NA	6
20211102_035	Col-0	pos_1154	NA	5-Hydroxyindoleacetylglycine	NA	6
20211102_035	Col-0	pos_1165	7.70902e+07	5'-Deoxyadenosine|Deoxyadenosine	NA	6
20211102_035	Col-0	pos_1243	3.81018e+06	NA	Thiamine	6
20211102_035	Col-0	pos_1262	3.00878e+07	Adenosine|Deoxyguanosine	Adenosine	6
20211102_035	Col-0	pos_1333	1.55246e+06	NA	1-Methyladenosine	6
20211102_035	Col-0	pos_1342	349154	Guanosine	NA	6
20211102_035	Col-0	pos_1600	4.07419e+06	Sinapoyl malate	NA	6
20211102_035	Col-0	pos_1619	971328	alpha-D-Galactosyl-(1->3)-1D-myo-inositol|Cellobiose|Epimelibiose|Isomaltose|Lactose|Maltose|Melibiose|Sucrose|alpha,alpha-Trehalose_1	NA	6
20211102_035	Col-0	pos_1703	4.11281e+07	NA	Lactose	6
20211102_035	Col-0	pos_1769	NA	Riboflavin	Riboflavin	6
20211102_035	Col-0	pos_1811	962745	S-Adenosyl-L-homocysteine	S-Adenosylhomocysteine	6
20211102_035	Col-0	pos_1862	1.17376e+06	S-Adenosyl-L-methionine	S-Adenosylmethionine	6
20211102_035	Col-0	pos_1883	943119	UDP	NA	6
20211102_035	Col-0	pos_1993	2.54669e+06	Glucobrassicin	NA	6
20211102_035	Col-0	pos_2305	7.32056e+07	NA	Kaempferitrin	6
20211102_035	Col-0	pos_2339	2.08382e+07	NA	Keracyanin	6
20211102_037	pht4;4-3	pos_2	526263	Glycine	NA	22
20211102_037	pht4;4-3	pos_40	4.72392e+07	Alanine|beta-Alanine|L-Alanine|Sarcosine	DL-Alanine	22
20211102_037	pht4;4-3	pos_73	1.15862e+07	1-Aminocyclopropane-1-carboxylate	NA	22
20211102_037	pht4;4-3	pos_82	6.78194e+07	3-Aminoisobutyric acid|4-Aminobutanoate	GABA	22
20211102_037	pht4;4-3	pos_84	10522184032	NA	Choline	22
20211102_037	pht4;4-3	pos_96	6.95884e+07	L-Serine	D-Serine	22
20211102_037	pht4;4-3	pos_122	1.02368e+06	Cytosine	Cytosine	22
20211102_037	pht4;4-3	pos_145	3803077603	L-Proline	D-(+)-Proline	22
20211102_037	pht4;4-3	pos_164	8.04916e+07	Betaine|L-Valine	Betaine	22
20211102_037	pht4;4-3	pos_175	1.80489e+08	L-Homoserine|L-Threonine	L-Threonine	22
20211102_037	pht4;4-3	pos_183	7.73642e+06	4-Hydroxystyrene|Acetophenone|Phenylacetaldehyde	Acetophenone	22
20211102_037	pht4;4-3	pos_200	2.48056e+06	Nicotinamide	Nicotinamide	22
20211102_037	pht4;4-3	pos_201	398227	Nicotinamide	NA	22
20211102_037	pht4;4-3	pos_205	3.62528e+06	Nicotinate|Nitrobenzene	Nicotinic acid	22
20211102_037	pht4;4-3	pos_224	1.24577e+06	Imidazole-4-acetate|Thymine	Imidazoleacetic acid	22
20211102_037	pht4;4-3	pos_243	4.50212e+06	5,6-Dihydrothymine|gamma-Amino-gamma-cyanobutanoate_1	NA	22
20211102_037	pht4;4-3	pos_254	3.3109e+08	Pidolic acid|L-1-Pyrroline-3-hydroxy-5-carboxylate	L-Pyroglutamic acid	22
20211102_037	pht4;4-3	pos_257	3.69612e+07	N4-Acetylaminobutanal_1	D-(+)-Pipecolinic acid	22
20211102_037	pht4;4-3	pos_259	5.60203e+06	N4-Acetylaminobutanal_2	NA	22
20211102_037	pht4;4-3	pos_260	2.79682e+07	4-Guanidinobutanal_1	NA	22
20211102_037	pht4;4-3	pos_261	882054	4-Guanidinobutanal_2	NA	22
20211102_037	pht4;4-3	pos_278	7.62558e+08	Agmatine	Agmatine	22
20211102_037	pht4;4-3	pos_286	2.62874e+07	(S)-4-Amino-5-oxopentanoate|5-Aminolevulinate|L-Glutamate 5-semialdehyde|Hydroxyproline	cis-4-Hydroxy-D-proline	22
20211102_037	pht4;4-3	pos_288	1.28878e+07	L-Isoleucine|L-Leucine	Leucine	22
20211102_037	pht4;4-3	pos_296	8.00551e+07	3-Ureidopropionate|L-Asparagine	Asparagine	22
20211102_037	pht4;4-3	pos_302	6.72355e+07	L-Aspartate	L-Aspartic acid	22
20211102_037	pht4;4-3	pos_320	651357	Hypoxanthine	NA	22
20211102_037	pht4;4-3	pos_326	1.10589e+07	4-Aminobenzoate|Anthranilate	Trigonelline	22
20211102_037	pht4;4-3	pos_327	1.77245e+06	4-Aminobenzoate|Anthranilate	Anthranilic acid	22
20211102_037	pht4;4-3	pos_329	3.92985e+06	Tyramine	Tyramine	22
20211102_037	pht4;4-3	pos_356	8.82999e+06	L-Histidinol	L-Histidinol	22
20211102_037	pht4;4-3	pos_391	6.14062e+07	NA	4-Guanidinobutyric acid	22
20211102_037	pht4;4-3	pos_395	1.48149e+08	Spermidine	Spermidine	22
20211102_037	pht4;4-3	pos_404	7.82331e+08	3-Ureidoisobutyrate|L-Glutamine	DL-Glutamine	22
20211102_037	pht4;4-3	pos_406	5.43682e+06	L-Lysine	DL-Lysine	22
20211102_037	pht4;4-3	pos_414	3.07051e+08	Glutamate|L-Glutamate|O-Acetyl-L-serine	L-Glutamic acid	22
20211102_037	pht4;4-3	pos_429	4.68128e+06	(R)-2,3-Dihydroxy-3-methylpentanoate|(R)-Mevalonate|(R)-Pantoate	NA	22
20211102_037	pht4;4-3	pos_433	2.50788e+06	5,6-Dihydroxyindole	NA	22
20211102_037	pht4;4-3	pos_434	8.08745e+06	L-Methionine	L-(-)-Methionine	22
20211102_037	pht4;4-3	pos_453	4.23405e+06	Guanine	Guanine	22
20211102_037	pht4;4-3	pos_454	1.42053e+06	N-Methyltyramine	Cathine	22
20211102_037	pht4;4-3	pos_460	760342	Xanthine	NA	22
20211102_037	pht4;4-3	pos_476	2.29197e+07	L-Histidine	L-Histidine	22
20211102_037	pht4;4-3	pos_536	645420	O-Acetyl-L-homoserine	2-Aminoadipic acid	22
20211102_037	pht4;4-3	pos_573	4.77042e+06	NA	Methionine sulfoxide	22
20211102_037	pht4;4-3	pos_578	2.83133e+07	L-Phenylalanine	L-Phenylalanine	22
20211102_037	pht4;4-3	pos_590	1.74398e+06	NA	Pyridoxal	22
20211102_037	pht4;4-3	pos_601	1.09875e+06	Pyridoxamine	Pyridoxamine	22
20211102_037	pht4;4-3	pos_612	1.56076e+06	Pyridoxine	Pyridoxine	22
20211102_037	pht4;4-3	pos_613	1.37866e+07	N(pi)-Methyl-L-histidine	3-Methylhistidine	22
20211102_037	pht4;4-3	pos_655	6.84017e+06	N-Acetylornithine	N-Acetylornithine	22
20211102_037	pht4;4-3	pos_659	6.94946e+07	L-Arginine	DL-Arginine	22
20211102_037	pht4;4-3	pos_665	5.83692e+07	L-Citrulline	L-(+)-Citrulline	22
20211102_037	pht4;4-3	pos_674	1.39405e+06	Allantoate	NA	22
20211102_037	pht4;4-3	pos_755	2.45183e+06	NA	Indole-3-acrylic acid	22
20211102_037	pht4;4-3	pos_770	9.74752e+07	7,8-Diaminononanoate|N6,N6,N6-Trimethyl-L-lysine	N6,N6,N6-Trimethyl-L-lysine	22
20211102_037	pht4;4-3	pos_877	5.43161e+06	L-Tryptophan	DL-Tryptophan	22
20211102_037	pht4;4-3	pos_897	8.44668e+07	cis-1,2-Dihydroxy-1,2-dihydro-8-carboxynaphthalene	Sinapinic acid	22
20211102_037	pht4;4-3	pos_924	628996	p-Hydroxyphenylacetylglycine	NA	22
20211102_037	pht4;4-3	pos_961	4.81044e+06	Dethiobiotin	NA	22
20211102_037	pht4;4-3	pos_973	2.85019e+06	NA	N-Acetyl-L-arginine	22
20211102_037	pht4;4-3	pos_989	2.17056e+06	Zeatin	trans-Zeatin	22
20211102_037	pht4;4-3	pos_1031	2.23346e+06	4-Amino-4-deoxychorismate	NA	22
20211102_037	pht4;4-3	pos_1130	9.17473e+06	Cytidine|gamma-Glutamyl-beta-cyanoalanine	NA	22
20211102_037	pht4;4-3	pos_1154	NA	5-Hydroxyindoleacetylglycine	NA	22
20211102_037	pht4;4-3	pos_1165	5.36513e+07	5'-Deoxyadenosine|Deoxyadenosine	NA	22
20211102_037	pht4;4-3	pos_1243	5.52046e+06	NA	Thiamine	22
20211102_037	pht4;4-3	pos_1262	3.79838e+07	Adenosine|Deoxyguanosine	Adenosine	22
20211102_037	pht4;4-3	pos_1333	1.64666e+06	NA	1-Methyladenosine	22
20211102_037	pht4;4-3	pos_1342	424254	Guanosine	NA	22
20211102_037	pht4;4-3	pos_1600	3.33524e+06	Sinapoyl malate	NA	22
20211102_037	pht4;4-3	pos_1619	818701	alpha-D-Galactosyl-(1->3)-1D-myo-inositol|Cellobiose|Epimelibiose|Isomaltose|Lactose|Maltose|Melibiose|Sucrose|alpha,alpha-Trehalose_1	NA	22
20211102_037	pht4;4-3	pos_1703	3.51534e+07	NA	Lactose	22
20211102_037	pht4;4-3	pos_1769	278177	Riboflavin	Riboflavin	22
20211102_037	pht4;4-3	pos_1811	1.03371e+06	S-Adenosyl-L-homocysteine	S-Adenosylhomocysteine	22
20211102_037	pht4;4-3	pos_1862	1.16928e+06	S-Adenosyl-L-methionine	S-Adenosylmethionine	22
20211102_037	pht4;4-3	pos_1883	951911	UDP	NA	22
20211102_037	pht4;4-3	pos_1993	1.75794e+06	Glucobrassicin	NA	22
20211102_037	pht4;4-3	pos_2305	4.93611e+07	NA	Kaempferitrin	22
20211102_037	pht4;4-3	pos_2339	1.35167e+07	NA	Keracyanin	22
20211102_040	Col-0	pos_2	335079	Glycine	NA	9
20211102_040	Col-0	pos_40	4.58843e+07	Alanine|beta-Alanine|L-Alanine|Sarcosine	DL-Alanine	9
20211102_040	Col-0	pos_73	1.00805e+07	1-Aminocyclopropane-1-carboxylate	NA	9
20211102_040	Col-0	pos_82	9.47594e+07	3-Aminoisobutyric acid|4-Aminobutanoate	GABA	9
20211102_040	Col-0	pos_84	12402120114	NA	Choline	9
20211102_040	Col-0	pos_96	7.84091e+07	L-Serine	D-Serine	9
20211102_040	Col-0	pos_122	1.525e+06	Cytosine	Cytosine	9
20211102_040	Col-0	pos_145	4293361414	L-Proline	D-(+)-Proline	9
20211102_040	Col-0	pos_164	1.19052e+08	Betaine|L-Valine	Betaine	9
20211102_040	Col-0	pos_175	1.66359e+08	L-Homoserine|L-Threonine	L-Threonine	9
20211102_040	Col-0	pos_183	6.94288e+06	4-Hydroxystyrene|Acetophenone|Phenylacetaldehyde	Acetophenone	9
20211102_040	Col-0	pos_200	4.61993e+06	Nicotinamide	Nicotinamide	9
20211102_040	Col-0	pos_201	995483	Nicotinamide	NA	9
20211102_040	Col-0	pos_205	3.32471e+06	Nicotinate|Nitrobenzene	Nicotinic acid	9
20211102_040	Col-0	pos_224	1.20712e+06	Imidazole-4-acetate|Thymine	Imidazoleacetic acid	9
20211102_040	Col-0	pos_243	3.61467e+06	5,6-Dihydrothymine|gamma-Amino-gamma-cyanobutanoate_1	NA	9
20211102_040	Col-0	pos_254	383030397	Pidolic acid|L-1-Pyrroline-3-hydroxy-5-carboxylate	L-Pyroglutamic acid	9
20211102_040	Col-0	pos_257	4.07538e+07	N4-Acetylaminobutanal_1	D-(+)-Pipecolinic acid	9
20211102_040	Col-0	pos_259	4.90194e+06	N4-Acetylaminobutanal_2	NA	9
20211102_040	Col-0	pos_260	2.81958e+07	4-Guanidinobutanal_1	NA	9
20211102_040	Col-0	pos_261	365193	4-Guanidinobutanal_2	NA	9
20211102_040	Col-0	pos_278	9.29489e+08	Agmatine	Agmatine	9
20211102_040	Col-0	pos_286	2.25837e+07	(S)-4-Amino-5-oxopentanoate|5-Aminolevulinate|L-Glutamate 5-semialdehyde|Hydroxyproline	cis-4-Hydroxy-D-proline	9
20211102_040	Col-0	pos_288	1.14713e+07	L-Isoleucine|L-Leucine	Leucine	9
20211102_040	Col-0	pos_296	6.03756e+07	3-Ureidopropionate|L-Asparagine	Asparagine	9
20211102_040	Col-0	pos_302	5.27671e+07	L-Aspartate	L-Aspartic acid	9
20211102_040	Col-0	pos_320	740638	Hypoxanthine	NA	9
20211102_040	Col-0	pos_326	1.2371e+07	4-Aminobenzoate|Anthranilate	Trigonelline	9
20211102_040	Col-0	pos_327	1.01303e+06	4-Aminobenzoate|Anthranilate	Anthranilic acid	9
20211102_040	Col-0	pos_329	3.41485e+06	Tyramine	Tyramine	9
20211102_040	Col-0	pos_356	7.71502e+06	L-Histidinol	L-Histidinol	9
20211102_040	Col-0	pos_391	4.30792e+07	NA	4-Guanidinobutyric acid	9
20211102_040	Col-0	pos_395	2.71891e+08	Spermidine	Spermidine	9
20211102_040	Col-0	pos_404	9.1505e+08	3-Ureidoisobutyrate|L-Glutamine	DL-Glutamine	9
20211102_040	Col-0	pos_406	5.3291e+06	L-Lysine	DL-Lysine	9
20211102_040	Col-0	pos_414	2.49248e+08	Glutamate|L-Glutamate|O-Acetyl-L-serine	L-Glutamic acid	9
20211102_040	Col-0	pos_429	5.44581e+06	(R)-2,3-Dihydroxy-3-methylpentanoate|(R)-Mevalonate|(R)-Pantoate	NA	9
20211102_040	Col-0	pos_433	2.89775e+06	5,6-Dihydroxyindole	NA	9
20211102_040	Col-0	pos_434	6.17311e+06	L-Methionine	L-(-)-Methionine	9
20211102_040	Col-0	pos_453	6.73253e+06	Guanine	Guanine	9
20211102_040	Col-0	pos_454	2.38095e+06	N-Methyltyramine	Cathine	9
20211102_040	Col-0	pos_460	476377	Xanthine	NA	9
20211102_040	Col-0	pos_476	1.60006e+07	L-Histidine	L-Histidine	9
20211102_040	Col-0	pos_536	519483	O-Acetyl-L-homoserine	2-Aminoadipic acid	9
20211102_040	Col-0	pos_573	4.73493e+06	NA	Methionine sulfoxide	9
20211102_040	Col-0	pos_578	2.5335e+07	L-Phenylalanine	L-Phenylalanine	9
20211102_040	Col-0	pos_590	1.98811e+06	NA	Pyridoxal	9
20211102_040	Col-0	pos_601	1.54052e+06	Pyridoxamine	Pyridoxamine	9
20211102_040	Col-0	pos_612	1.03643e+06	Pyridoxine	Pyridoxine	9
20211102_040	Col-0	pos_613	7.52675e+06	N(pi)-Methyl-L-histidine	3-Methylhistidine	9
20211102_040	Col-0	pos_655	3.36556e+06	N-Acetylornithine	N-Acetylornithine	9
20211102_040	Col-0	pos_659	3.68741e+07	L-Arginine	DL-Arginine	9
20211102_040	Col-0	pos_665	5.44967e+07	L-Citrulline	L-(+)-Citrulline	9
20211102_040	Col-0	pos_674	727158	Allantoate	NA	9
20211102_040	Col-0	pos_755	2.75387e+06	NA	Indole-3-acrylic acid	9
20211102_040	Col-0	pos_770	1.1902e+08	7,8-Diaminononanoate|N6,N6,N6-Trimethyl-L-lysine	N6,N6,N6-Trimethyl-L-lysine	9
20211102_040	Col-0	pos_877	6.04217e+06	L-Tryptophan	DL-Tryptophan	9
20211102_040	Col-0	pos_897	1.023e+08	cis-1,2-Dihydroxy-1,2-dihydro-8-carboxynaphthalene	Sinapinic acid	9
20211102_040	Col-0	pos_924	1.07163e+06	p-Hydroxyphenylacetylglycine	NA	9
20211102_040	Col-0	pos_961	7.78161e+06	Dethiobiotin	NA	9
20211102_040	Col-0	pos_973	1.98511e+06	NA	N-Acetyl-L-arginine	9
20211102_040	Col-0	pos_989	2.5659e+06	Zeatin	trans-Zeatin	9
20211102_040	Col-0	pos_1031	4.25198e+06	4-Amino-4-deoxychorismate	NA	9
20211102_040	Col-0	pos_1130	7.226e+06	Cytidine|gamma-Glutamyl-beta-cyanoalanine	NA	9
20211102_040	Col-0	pos_1154	488215	5-Hydroxyindoleacetylglycine	NA	9
20211102_040	Col-0	pos_1165	1.49794e+07	5'-Deoxyadenosine|Deoxyadenosine	NA	9
20211102_040	Col-0	pos_1243	4.3249e+06	NA	Thiamine	9
20211102_040	Col-0	pos_1262	8.8995e+07	Adenosine|Deoxyguanosine	Adenosine	9
20211102_040	Col-0	pos_1333	2.07659e+06	NA	1-Methyladenosine	9
20211102_040	Col-0	pos_1342	621640	Guanosine	NA	9
20211102_040	Col-0	pos_1600	3.86685e+06	Sinapoyl malate	NA	9
20211102_040	Col-0	pos_1619	NA	alpha-D-Galactosyl-(1->3)-1D-myo-inositol|Cellobiose|Epimelibiose|Isomaltose|Lactose|Maltose|Melibiose|Sucrose|alpha,alpha-Trehalose_1	NA	9
20211102_040	Col-0	pos_1703	3.03318e+07	NA	Lactose	9
20211102_040	Col-0	pos_1769	545419	Riboflavin	Riboflavin	9
20211102_040	Col-0	pos_1811	698977	S-Adenosyl-L-homocysteine	S-Adenosylhomocysteine	9
20211102_040	Col-0	pos_1862	994873	S-Adenosyl-L-methionine	S-Adenosylmethionine	9
20211102_040	Col-0	pos_1883	813772	UDP	NA	9
20211102_040	Col-0	pos_1993	681505	Glucobrassicin	NA	9
20211102_040	Col-0	pos_2305	3.79457e+07	NA	Kaempferitrin	9
20211102_040	Col-0	pos_2339	9.50531e+06	NA	Keracyanin	9
20211102_042	pht4;4-3	pos_2	598558	Glycine	NA	25
20211102_042	pht4;4-3	pos_40	5.83188e+07	Alanine|beta-Alanine|L-Alanine|Sarcosine	DL-Alanine	25
20211102_042	pht4;4-3	pos_73	1.47189e+07	1-Aminocyclopropane-1-carboxylate	NA	25
20211102_042	pht4;4-3	pos_82	1.79993e+08	3-Aminoisobutyric acid|4-Aminobutanoate	GABA	25
20211102_042	pht4;4-3	pos_84	11117279065	NA	Choline	25
20211102_042	pht4;4-3	pos_96	7.79987e+07	L-Serine	D-Serine	25
20211102_042	pht4;4-3	pos_122	1.07561e+06	Cytosine	Cytosine	25
20211102_042	pht4;4-3	pos_145	2564401463	L-Proline	D-(+)-Proline	25
20211102_042	pht4;4-3	pos_164	8.15373e+07	Betaine|L-Valine	Betaine	25
20211102_042	pht4;4-3	pos_175	2.26722e+08	L-Homoserine|L-Threonine	L-Threonine	25
20211102_042	pht4;4-3	pos_183	6.00141e+06	4-Hydroxystyrene|Acetophenone|Phenylacetaldehyde	Acetophenone	25
20211102_042	pht4;4-3	pos_200	6.10407e+06	Nicotinamide	Nicotinamide	25
20211102_042	pht4;4-3	pos_201	839039	Nicotinamide	NA	25
20211102_042	pht4;4-3	pos_205	3.42845e+06	Nicotinate|Nitrobenzene	Nicotinic acid	25
20211102_042	pht4;4-3	pos_224	1.09262e+06	Imidazole-4-acetate|Thymine	Imidazoleacetic acid	25
20211102_042	pht4;4-3	pos_243	4.61508e+06	5,6-Dihydrothymine|gamma-Amino-gamma-cyanobutanoate_1	NA	25
20211102_042	pht4;4-3	pos_254	3.723e+08	Pidolic acid|L-1-Pyrroline-3-hydroxy-5-carboxylate	L-Pyroglutamic acid	25
20211102_042	pht4;4-3	pos_257	6.08222e+07	N4-Acetylaminobutanal_1	D-(+)-Pipecolinic acid	25
20211102_042	pht4;4-3	pos_259	2.82084e+06	N4-Acetylaminobutanal_2	NA	25
20211102_042	pht4;4-3	pos_260	3.26014e+07	4-Guanidinobutanal_1	NA	25
20211102_042	pht4;4-3	pos_261	528375	4-Guanidinobutanal_2	NA	25
20211102_042	pht4;4-3	pos_278	602239368	Agmatine	Agmatine	25
20211102_042	pht4;4-3	pos_286	2.25429e+07	(S)-4-Amino-5-oxopentanoate|5-Aminolevulinate|L-Glutamate 5-semialdehyde|Hydroxyproline	cis-4-Hydroxy-D-proline	25
20211102_042	pht4;4-3	pos_288	1.40739e+07	L-Isoleucine|L-Leucine	Leucine	25
20211102_042	pht4;4-3	pos_296	5.94114e+07	3-Ureidopropionate|L-Asparagine	Asparagine	25
20211102_042	pht4;4-3	pos_302	6.87412e+07	L-Aspartate	L-Aspartic acid	25
20211102_042	pht4;4-3	pos_320	1.72874e+06	Hypoxanthine	NA	25
20211102_042	pht4;4-3	pos_326	1.09913e+07	4-Aminobenzoate|Anthranilate	Trigonelline	25
20211102_042	pht4;4-3	pos_327	715518	4-Aminobenzoate|Anthranilate	Anthranilic acid	25
20211102_042	pht4;4-3	pos_329	2.8971e+06	Tyramine	Tyramine	25
20211102_042	pht4;4-3	pos_356	9.814e+06	L-Histidinol	L-Histidinol	25
20211102_042	pht4;4-3	pos_391	5.85866e+07	NA	4-Guanidinobutyric acid	25
20211102_042	pht4;4-3	pos_395	1.70316e+08	Spermidine	Spermidine	25
20211102_042	pht4;4-3	pos_404	8.79096e+08	3-Ureidoisobutyrate|L-Glutamine	DL-Glutamine	25
20211102_042	pht4;4-3	pos_406	5.3838e+06	L-Lysine	DL-Lysine	25
20211102_042	pht4;4-3	pos_414	2.3156e+08	Glutamate|L-Glutamate|O-Acetyl-L-serine	L-Glutamic acid	25
20211102_042	pht4;4-3	pos_429	3.75983e+06	(R)-2,3-Dihydroxy-3-methylpentanoate|(R)-Mevalonate|(R)-Pantoate	NA	25
20211102_042	pht4;4-3	pos_433	2.25834e+06	5,6-Dihydroxyindole	NA	25
20211102_042	pht4;4-3	pos_434	7.85764e+06	L-Methionine	L-(-)-Methionine	25
20211102_042	pht4;4-3	pos_453	1.17887e+07	Guanine	Guanine	25
20211102_042	pht4;4-3	pos_454	1.85155e+06	N-Methyltyramine	Cathine	25
20211102_042	pht4;4-3	pos_460	502444	Xanthine	NA	25
20211102_042	pht4;4-3	pos_476	2.41643e+07	L-Histidine	L-Histidine	25
20211102_042	pht4;4-3	pos_536	754701	O-Acetyl-L-homoserine	2-Aminoadipic acid	25
20211102_042	pht4;4-3	pos_573	5.17664e+06	NA	Methionine sulfoxide	25
20211102_042	pht4;4-3	pos_578	2.71266e+07	L-Phenylalanine	L-Phenylalanine	25
20211102_042	pht4;4-3	pos_590	1.53041e+06	NA	Pyridoxal	25
20211102_042	pht4;4-3	pos_601	1.1202e+06	Pyridoxamine	Pyridoxamine	25
20211102_042	pht4;4-3	pos_612	540492	Pyridoxine	Pyridoxine	25
20211102_042	pht4;4-3	pos_613	1.11814e+07	N(pi)-Methyl-L-histidine	3-Methylhistidine	25
20211102_042	pht4;4-3	pos_655	5.24025e+06	N-Acetylornithine	N-Acetylornithine	25
20211102_042	pht4;4-3	pos_659	5.1402e+07	L-Arginine	DL-Arginine	25
20211102_042	pht4;4-3	pos_665	7.59817e+07	L-Citrulline	L-(+)-Citrulline	25
20211102_042	pht4;4-3	pos_674	632416	Allantoate	NA	25
20211102_042	pht4;4-3	pos_755	2.82098e+06	NA	Indole-3-acrylic acid	25
20211102_042	pht4;4-3	pos_770	1.00194e+08	7,8-Diaminononanoate|N6,N6,N6-Trimethyl-L-lysine	N6,N6,N6-Trimethyl-L-lysine	25
20211102_042	pht4;4-3	pos_877	6.41247e+06	L-Tryptophan	DL-Tryptophan	25
20211102_042	pht4;4-3	pos_897	9.43634e+07	cis-1,2-Dihydroxy-1,2-dihydro-8-carboxynaphthalene	Sinapinic acid	25
20211102_042	pht4;4-3	pos_924	870115	p-Hydroxyphenylacetylglycine	NA	25
20211102_042	pht4;4-3	pos_961	6.41951e+06	Dethiobiotin	NA	25
20211102_042	pht4;4-3	pos_973	2.75571e+06	NA	N-Acetyl-L-arginine	25
20211102_042	pht4;4-3	pos_989	2.51121e+06	Zeatin	trans-Zeatin	25
20211102_042	pht4;4-3	pos_1031	3.09656e+06	4-Amino-4-deoxychorismate	NA	25
20211102_042	pht4;4-3	pos_1130	9.86881e+06	Cytidine|gamma-Glutamyl-beta-cyanoalanine	NA	25
20211102_042	pht4;4-3	pos_1154	NA	5-Hydroxyindoleacetylglycine	NA	25
20211102_042	pht4;4-3	pos_1165	4.22739e+06	5'-Deoxyadenosine|Deoxyadenosine	NA	25
20211102_042	pht4;4-3	pos_1243	3.51755e+06	NA	Thiamine	25
20211102_042	pht4;4-3	pos_1262	6.13817e+07	Adenosine|Deoxyguanosine	Adenosine	25
20211102_042	pht4;4-3	pos_1333	1.1032e+06	NA	1-Methyladenosine	25
20211102_042	pht4;4-3	pos_1342	647976	Guanosine	NA	25
20211102_042	pht4;4-3	pos_1600	3.69904e+06	Sinapoyl malate	NA	25
20211102_042	pht4;4-3	pos_1619	NA	alpha-D-Galactosyl-(1->3)-1D-myo-inositol|Cellobiose|Epimelibiose|Isomaltose|Lactose|Maltose|Melibiose|Sucrose|alpha,alpha-Trehalose_1	NA	25
20211102_042	pht4;4-3	pos_1703	1.35594e+07	NA	Lactose	25
20211102_042	pht4;4-3	pos_1769	569404	Riboflavin	Riboflavin	25
20211102_042	pht4;4-3	pos_1811	1.07506e+06	S-Adenosyl-L-homocysteine	S-Adenosylhomocysteine	25
20211102_042	pht4;4-3	pos_1862	919476	S-Adenosyl-L-methionine	S-Adenosylmethionine	25
20211102_042	pht4;4-3	pos_1883	959016	UDP	NA	25
20211102_042	pht4;4-3	pos_1993	NA	Glucobrassicin	NA	25
20211102_042	pht4;4-3	pos_2305	4.38066e+07	NA	Kaempferitrin	25
20211102_042	pht4;4-3	pos_2339	1.08347e+07	NA	Keracyanin	25
20211102_044	vtc2-4	pos_2	1.04027e+06	Glycine	NA	11
20211102_044	vtc2-4	pos_40	5.59758e+07	Alanine|beta-Alanine|L-Alanine|Sarcosine	DL-Alanine	11
20211102_044	vtc2-4	pos_73	1.5274e+07	1-Aminocyclopropane-1-carboxylate	NA	11
20211102_044	vtc2-4	pos_82	1.20125e+08	3-Aminoisobutyric acid|4-Aminobutanoate	GABA	11
20211102_044	vtc2-4	pos_84	10935878800	NA	Choline	11
20211102_044	vtc2-4	pos_96	6.42631e+07	L-Serine	D-Serine	11
20211102_044	vtc2-4	pos_122	1.08497e+06	Cytosine	Cytosine	11
20211102_044	vtc2-4	pos_145	2004125765	L-Proline	D-(+)-Proline	11
20211102_044	vtc2-4	pos_164	8.64541e+07	Betaine|L-Valine	Betaine	11
20211102_044	vtc2-4	pos_175	2.39324e+08	L-Homoserine|L-Threonine	L-Threonine	11
20211102_044	vtc2-4	pos_183	4.40049e+06	4-Hydroxystyrene|Acetophenone|Phenylacetaldehyde	Acetophenone	11
20211102_044	vtc2-4	pos_200	1.82411e+06	Nicotinamide	Nicotinamide	11
20211102_044	vtc2-4	pos_201	549059	Nicotinamide	NA	11
20211102_044	vtc2-4	pos_205	4.90699e+06	Nicotinate|Nitrobenzene	Nicotinic acid	11
20211102_044	vtc2-4	pos_224	813094	Imidazole-4-acetate|Thymine	Imidazoleacetic acid	11
20211102_044	vtc2-4	pos_243	3.86437e+06	5,6-Dihydrothymine|gamma-Amino-gamma-cyanobutanoate_1	NA	11
20211102_044	vtc2-4	pos_254	3.46139e+08	Pidolic acid|L-1-Pyrroline-3-hydroxy-5-carboxylate	L-Pyroglutamic acid	11
20211102_044	vtc2-4	pos_257	2.98609e+08	N4-Acetylaminobutanal_1	D-(+)-Pipecolinic acid	11
20211102_044	vtc2-4	pos_259	3.0339e+06	N4-Acetylaminobutanal_2	NA	11
20211102_044	vtc2-4	pos_260	2.4103e+06	4-Guanidinobutanal_1	NA	11
20211102_044	vtc2-4	pos_261	447822	4-Guanidinobutanal_2	NA	11
20211102_044	vtc2-4	pos_278	9.15964e+07	Agmatine	Agmatine	11
20211102_044	vtc2-4	pos_286	1.81608e+07	(S)-4-Amino-5-oxopentanoate|5-Aminolevulinate|L-Glutamate 5-semialdehyde|Hydroxyproline	cis-4-Hydroxy-D-proline	11
20211102_044	vtc2-4	pos_288	1.43595e+07	L-Isoleucine|L-Leucine	Leucine	11
20211102_044	vtc2-4	pos_296	4.32293e+07	3-Ureidopropionate|L-Asparagine	Asparagine	11
20211102_044	vtc2-4	pos_302	7.92033e+07	L-Aspartate	L-Aspartic acid	11
20211102_044	vtc2-4	pos_320	1.12275e+06	Hypoxanthine	NA	11
20211102_044	vtc2-4	pos_326	9.94323e+06	4-Aminobenzoate|Anthranilate	Trigonelline	11
20211102_044	vtc2-4	pos_327	1.44312e+06	4-Aminobenzoate|Anthranilate	Anthranilic acid	11
20211102_044	vtc2-4	pos_329	2.24687e+06	Tyramine	Tyramine	11
20211102_044	vtc2-4	pos_356	8.23504e+06	L-Histidinol	L-Histidinol	11
20211102_044	vtc2-4	pos_391	5.74638e+07	NA	4-Guanidinobutyric acid	11
20211102_044	vtc2-4	pos_395	1.94018e+08	Spermidine	Spermidine	11
20211102_044	vtc2-4	pos_404	8.29545e+08	3-Ureidoisobutyrate|L-Glutamine	DL-Glutamine	11
20211102_044	vtc2-4	pos_406	5.02955e+06	L-Lysine	DL-Lysine	11
20211102_044	vtc2-4	pos_414	3.64805e+08	Glutamate|L-Glutamate|O-Acetyl-L-serine	L-Glutamic acid	11
20211102_044	vtc2-4	pos_429	4.8641e+06	(R)-2,3-Dihydroxy-3-methylpentanoate|(R)-Mevalonate|(R)-Pantoate	NA	11
20211102_044	vtc2-4	pos_433	2.32666e+06	5,6-Dihydroxyindole	NA	11
20211102_044	vtc2-4	pos_434	7.44153e+06	L-Methionine	L-(-)-Methionine	11
20211102_044	vtc2-4	pos_453	4.53037e+06	Guanine	Guanine	11
20211102_044	vtc2-4	pos_454	1.41241e+06	N-Methyltyramine	Cathine	11
20211102_044	vtc2-4	pos_460	583896	Xanthine	NA	11
20211102_044	vtc2-4	pos_476	2.57408e+07	L-Histidine	L-Histidine	11
20211102_044	vtc2-4	pos_536	3.94029e+06	O-Acetyl-L-homoserine	2-Aminoadipic acid	11
20211102_044	vtc2-4	pos_573	5.33718e+06	NA	Methionine sulfoxide	11
20211102_044	vtc2-4	pos_578	3.37215e+07	L-Phenylalanine	L-Phenylalanine	11
20211102_044	vtc2-4	pos_590	1.58224e+06	NA	Pyridoxal	11
20211102_044	vtc2-4	pos_601	1.15414e+06	Pyridoxamine	Pyridoxamine	11
20211102_044	vtc2-4	pos_612	2.2076e+06	Pyridoxine	Pyridoxine	11
20211102_044	vtc2-4	pos_613	1.34373e+07	N(pi)-Methyl-L-histidine	3-Methylhistidine	11
20211102_044	vtc2-4	pos_655	8.46452e+06	N-Acetylornithine	N-Acetylornithine	11
20211102_044	vtc2-4	pos_659	4.76781e+07	L-Arginine	DL-Arginine	11
20211102_044	vtc2-4	pos_665	6.41708e+07	L-Citrulline	L-(+)-Citrulline	11
20211102_044	vtc2-4	pos_674	542597	Allantoate	NA	11
20211102_044	vtc2-4	pos_755	3.25616e+06	NA	Indole-3-acrylic acid	11
20211102_044	vtc2-4	pos_770	1.44951e+08	7,8-Diaminononanoate|N6,N6,N6-Trimethyl-L-lysine	N6,N6,N6-Trimethyl-L-lysine	11
20211102_044	vtc2-4	pos_877	7.35868e+06	L-Tryptophan	DL-Tryptophan	11
20211102_044	vtc2-4	pos_897	1.01853e+08	cis-1,2-Dihydroxy-1,2-dihydro-8-carboxynaphthalene	Sinapinic acid	11
20211102_044	vtc2-4	pos_924	904042	p-Hydroxyphenylacetylglycine	NA	11
20211102_044	vtc2-4	pos_961	7.67742e+06	Dethiobiotin	NA	11
20211102_044	vtc2-4	pos_973	5.05594e+06	NA	N-Acetyl-L-arginine	11
20211102_044	vtc2-4	pos_989	3.66446e+06	Zeatin	trans-Zeatin	11
20211102_044	vtc2-4	pos_1031	4.24775e+06	4-Amino-4-deoxychorismate	NA	11
20211102_044	vtc2-4	pos_1130	1.86237e+07	Cytidine|gamma-Glutamyl-beta-cyanoalanine	NA	11
20211102_044	vtc2-4	pos_1154	1.89057e+06	5-Hydroxyindoleacetylglycine	NA	11
20211102_044	vtc2-4	pos_1165	6.16411e+07	5'-Deoxyadenosine|Deoxyadenosine	NA	11
20211102_044	vtc2-4	pos_1243	938631	NA	Thiamine	11
20211102_044	vtc2-4	pos_1262	5.32328e+07	Adenosine|Deoxyguanosine	Adenosine	11
20211102_044	vtc2-4	pos_1333	1.26213e+06	NA	1-Methyladenosine	11
20211102_044	vtc2-4	pos_1342	521583	Guanosine	NA	11
20211102_044	vtc2-4	pos_1600	4.00886e+06	Sinapoyl malate	NA	11
20211102_044	vtc2-4	pos_1619	882811	alpha-D-Galactosyl-(1->3)-1D-myo-inositol|Cellobiose|Epimelibiose|Isomaltose|Lactose|Maltose|Melibiose|Sucrose|alpha,alpha-Trehalose_1	NA	11
20211102_044	vtc2-4	pos_1703	4.02062e+07	NA	Lactose	11
20211102_044	vtc2-4	pos_1769	306185	Riboflavin	Riboflavin	11
20211102_044	vtc2-4	pos_1811	1.18574e+06	S-Adenosyl-L-homocysteine	S-Adenosylhomocysteine	11
20211102_044	vtc2-4	pos_1862	1.06238e+06	S-Adenosyl-L-methionine	S-Adenosylmethionine	11
20211102_044	vtc2-4	pos_1883	873784	UDP	NA	11
20211102_044	vtc2-4	pos_1993	2.29086e+06	Glucobrassicin	NA	11
20211102_044	vtc2-4	pos_2305	5.13476e+07	NA	Kaempferitrin	11
20211102_044	vtc2-4	pos_2339	1.3148e+07	NA	Keracyanin	11
20211102_046	Col-0	pos_2	622529	Glycine	NA	1
20211102_046	Col-0	pos_40	6.25276e+07	Alanine|beta-Alanine|L-Alanine|Sarcosine	DL-Alanine	1
20211102_046	Col-0	pos_73	1.29432e+07	1-Aminocyclopropane-1-carboxylate	NA	1
20211102_046	Col-0	pos_82	6.61569e+07	3-Aminoisobutyric acid|4-Aminobutanoate	GABA	1
20211102_046	Col-0	pos_84	14003434129	NA	Choline	1
20211102_046	Col-0	pos_96	80393882	L-Serine	D-Serine	1
20211102_046	Col-0	pos_122	1.74915e+06	Cytosine	Cytosine	1
20211102_046	Col-0	pos_145	2350066553	L-Proline	D-(+)-Proline	1
20211102_046	Col-0	pos_164	6.96552e+07	Betaine|L-Valine	Betaine	1
20211102_046	Col-0	pos_175	2.10543e+08	L-Homoserine|L-Threonine	L-Threonine	1
20211102_046	Col-0	pos_183	5.05974e+06	4-Hydroxystyrene|Acetophenone|Phenylacetaldehyde	Acetophenone	1
20211102_046	Col-0	pos_200	2.35313e+06	Nicotinamide	Nicotinamide	1
20211102_046	Col-0	pos_201	NA	Nicotinamide	NA	1
20211102_046	Col-0	pos_205	1.91425e+06	Nicotinate|Nitrobenzene	Nicotinic acid	1
20211102_046	Col-0	pos_224	847245	Imidazole-4-acetate|Thymine	Imidazoleacetic acid	1
20211102_046	Col-0	pos_243	2.38697e+06	5,6-Dihydrothymine|gamma-Amino-gamma-cyanobutanoate_1	NA	1
20211102_046	Col-0	pos_254	4.59225e+08	Pidolic acid|L-1-Pyrroline-3-hydroxy-5-carboxylate	L-Pyroglutamic acid	1
20211102_046	Col-0	pos_257	1.35665e+07	N4-Acetylaminobutanal_1	D-(+)-Pipecolinic acid	1
20211102_046	Col-0	pos_259	4.23286e+06	N4-Acetylaminobutanal_2	NA	1
20211102_046	Col-0	pos_260	4.31501e+06	4-Guanidinobutanal_1	NA	1
20211102_046	Col-0	pos_261	NA	4-Guanidinobutanal_2	NA	1
20211102_046	Col-0	pos_278	2.40985e+08	Agmatine	Agmatine	1
20211102_046	Col-0	pos_286	2.01603e+07	(S)-4-Amino-5-oxopentanoate|5-Aminolevulinate|L-Glutamate 5-semialdehyde|Hydroxyproline	cis-4-Hydroxy-D-proline	1
20211102_046	Col-0	pos_288	1.38371e+07	L-Isoleucine|L-Leucine	Leucine	1
20211102_046	Col-0	pos_296	5.93024e+07	3-Ureidopropionate|L-Asparagine	Asparagine	1
20211102_046	Col-0	pos_302	5.03381e+07	L-Aspartate	L-Aspartic acid	1
20211102_046	Col-0	pos_320	643191	Hypoxanthine	NA	1
20211102_046	Col-0	pos_326	1.07381e+07	4-Aminobenzoate|Anthranilate	Trigonelline	1
20211102_046	Col-0	pos_327	1.87282e+06	4-Aminobenzoate|Anthranilate	Anthranilic acid	1
20211102_046	Col-0	pos_329	2.78478e+06	Tyramine	Tyramine	1
20211102_046	Col-0	pos_356	1.80342e+07	L-Histidinol	L-Histidinol	1
20211102_046	Col-0	pos_391	3.35149e+07	NA	4-Guanidinobutyric acid	1
20211102_046	Col-0	pos_395	4.22695e+08	Spermidine	Spermidine	1
20211102_046	Col-0	pos_404	1094530803	3-Ureidoisobutyrate|L-Glutamine	DL-Glutamine	1
20211102_046	Col-0	pos_406	4.79148e+06	L-Lysine	DL-Lysine	1
20211102_046	Col-0	pos_414	2.40083e+08	Glutamate|L-Glutamate|O-Acetyl-L-serine	L-Glutamic acid	1
20211102_046	Col-0	pos_429	4.56844e+06	(R)-2,3-Dihydroxy-3-methylpentanoate|(R)-Mevalonate|(R)-Pantoate	NA	1
20211102_046	Col-0	pos_433	2.31088e+06	5,6-Dihydroxyindole	NA	1
20211102_046	Col-0	pos_434	7.67247e+06	L-Methionine	L-(-)-Methionine	1
20211102_046	Col-0	pos_453	3.32748e+06	Guanine	Guanine	1
20211102_046	Col-0	pos_454	3.99576e+06	N-Methyltyramine	Cathine	1
20211102_046	Col-0	pos_460	384231	Xanthine	NA	1
20211102_046	Col-0	pos_476	1.85387e+07	L-Histidine	L-Histidine	1
20211102_046	Col-0	pos_536	NA	O-Acetyl-L-homoserine	2-Aminoadipic acid	1
20211102_046	Col-0	pos_573	5.77204e+06	NA	Methionine sulfoxide	1
20211102_046	Col-0	pos_578	2.8752e+07	L-Phenylalanine	L-Phenylalanine	1
20211102_046	Col-0	pos_590	1.65349e+06	NA	Pyridoxal	1
20211102_046	Col-0	pos_601	1.71841e+06	Pyridoxamine	Pyridoxamine	1
20211102_046	Col-0	pos_612	5.06956e+06	Pyridoxine	Pyridoxine	1
20211102_046	Col-0	pos_613	5.97397e+06	N(pi)-Methyl-L-histidine	3-Methylhistidine	1
20211102_046	Col-0	pos_655	3.68392e+06	N-Acetylornithine	N-Acetylornithine	1
20211102_046	Col-0	pos_659	2.84251e+07	L-Arginine	DL-Arginine	1
20211102_046	Col-0	pos_665	6.80467e+07	L-Citrulline	L-(+)-Citrulline	1
20211102_046	Col-0	pos_674	NA	Allantoate	NA	1
20211102_046	Col-0	pos_755	3.4868e+06	NA	Indole-3-acrylic acid	1
20211102_046	Col-0	pos_770	1.54413e+08	7,8-Diaminononanoate|N6,N6,N6-Trimethyl-L-lysine	N6,N6,N6-Trimethyl-L-lysine	1
20211102_046	Col-0	pos_877	7.82095e+06	L-Tryptophan	DL-Tryptophan	1
20211102_046	Col-0	pos_897	1.09216e+08	cis-1,2-Dihydroxy-1,2-dihydro-8-carboxynaphthalene	Sinapinic acid	1
20211102_046	Col-0	pos_924	768793	p-Hydroxyphenylacetylglycine	NA	1
20211102_046	Col-0	pos_961	7.91378e+06	Dethiobiotin	NA	1
20211102_046	Col-0	pos_973	2.72035e+06	NA	N-Acetyl-L-arginine	1
20211102_046	Col-0	pos_989	4.60873e+06	Zeatin	trans-Zeatin	1
20211102_046	Col-0	pos_1031	4.20113e+06	4-Amino-4-deoxychorismate	NA	1
20211102_046	Col-0	pos_1130	4.17961e+06	Cytidine|gamma-Glutamyl-beta-cyanoalanine	NA	1
20211102_046	Col-0	pos_1154	NA	5-Hydroxyindoleacetylglycine	NA	1
20211102_046	Col-0	pos_1165	3.33854e+07	5'-Deoxyadenosine|Deoxyadenosine	NA	1
20211102_046	Col-0	pos_1243	1.78503e+06	NA	Thiamine	1
20211102_046	Col-0	pos_1262	5.21168e+07	Adenosine|Deoxyguanosine	Adenosine	1
20211102_046	Col-0	pos_1333	1.92058e+06	NA	1-Methyladenosine	1
20211102_046	Col-0	pos_1342	495491	Guanosine	NA	1
20211102_046	Col-0	pos_1600	4.10571e+06	Sinapoyl malate	NA	1
20211102_046	Col-0	pos_1619	1.30302e+06	alpha-D-Galactosyl-(1->3)-1D-myo-inositol|Cellobiose|Epimelibiose|Isomaltose|Lactose|Maltose|Melibiose|Sucrose|alpha,alpha-Trehalose_1	NA	1
20211102_046	Col-0	pos_1703	5.82785e+07	NA	Lactose	1
20211102_046	Col-0	pos_1769	717631	Riboflavin	Riboflavin	1
20211102_046	Col-0	pos_1811	614954	S-Adenosyl-L-homocysteine	S-Adenosylhomocysteine	1
20211102_046	Col-0	pos_1862	981820	S-Adenosyl-L-methionine	S-Adenosylmethionine	1
20211102_046	Col-0	pos_1883	709302	UDP	NA	1
20211102_046	Col-0	pos_1993	2.76936e+06	Glucobrassicin	NA	1
20211102_046	Col-0	pos_2305	4.97699e+07	NA	Kaempferitrin	1
20211102_046	Col-0	pos_2339	1.31498e+07	NA	Keracyanin	1
20211102_048	vtc2-4	pos_2	393842	Glycine	NA	17
20211102_048	vtc2-4	pos_40	4.16175e+07	Alanine|beta-Alanine|L-Alanine|Sarcosine	DL-Alanine	17
20211102_048	vtc2-4	pos_73	1.6734e+07	1-Aminocyclopropane-1-carboxylate	NA	17
20211102_048	vtc2-4	pos_82	2.04148e+08	3-Aminoisobutyric acid|4-Aminobutanoate	GABA	17
20211102_048	vtc2-4	pos_84	11381409982	NA	Choline	17
20211102_048	vtc2-4	pos_96	8.00052e+07	L-Serine	D-Serine	17
20211102_048	vtc2-4	pos_122	1.51737e+06	Cytosine	Cytosine	17
20211102_048	vtc2-4	pos_145	2270241738	L-Proline	D-(+)-Proline	17
20211102_048	vtc2-4	pos_164	1.13001e+08	Betaine|L-Valine	Betaine	17
20211102_048	vtc2-4	pos_175	2.66222e+08	L-Homoserine|L-Threonine	L-Threonine	17
20211102_048	vtc2-4	pos_183	5.17691e+06	4-Hydroxystyrene|Acetophenone|Phenylacetaldehyde	Acetophenone	17
20211102_048	vtc2-4	pos_200	3.03263e+06	Nicotinamide	Nicotinamide	17
20211102_048	vtc2-4	pos_201	744887	Nicotinamide	NA	17
20211102_048	vtc2-4	pos_205	6.9136e+06	Nicotinate|Nitrobenzene	Nicotinic acid	17
20211102_048	vtc2-4	pos_224	1.0855e+06	Imidazole-4-acetate|Thymine	Imidazoleacetic acid	17
20211102_048	vtc2-4	pos_243	5.23433e+06	5,6-Dihydrothymine|gamma-Amino-gamma-cyanobutanoate_1	NA	17
20211102_048	vtc2-4	pos_254	3.22645e+08	Pidolic acid|L-1-Pyrroline-3-hydroxy-5-carboxylate	L-Pyroglutamic acid	17
20211102_048	vtc2-4	pos_257	7.22984e+08	N4-Acetylaminobutanal_1	D-(+)-Pipecolinic acid	17
20211102_048	vtc2-4	pos_259	2.81725e+06	N4-Acetylaminobutanal_2	NA	17
20211102_048	vtc2-4	pos_260	2.0989e+06	4-Guanidinobutanal_1	NA	17
20211102_048	vtc2-4	pos_261	382987	4-Guanidinobutanal_2	NA	17
20211102_048	vtc2-4	pos_278	8.74811e+07	Agmatine	Agmatine	17
20211102_048	vtc2-4	pos_286	2.02789e+07	(S)-4-Amino-5-oxopentanoate|5-Aminolevulinate|L-Glutamate 5-semialdehyde|Hydroxyproline	cis-4-Hydroxy-D-proline	17
20211102_048	vtc2-4	pos_288	1.1115e+07	L-Isoleucine|L-Leucine	Leucine	17
20211102_048	vtc2-4	pos_296	4.5178e+07	3-Ureidopropionate|L-Asparagine	Asparagine	17
20211102_048	vtc2-4	pos_302	9.17115e+07	L-Aspartate	L-Aspartic acid	17
20211102_048	vtc2-4	pos_320	797658	Hypoxanthine	NA	17
20211102_048	vtc2-4	pos_326	1.14152e+07	4-Aminobenzoate|Anthranilate	Trigonelline	17
20211102_048	vtc2-4	pos_327	694330	4-Aminobenzoate|Anthranilate	Anthranilic acid	17
20211102_048	vtc2-4	pos_329	2.65567e+06	Tyramine	Tyramine	17
20211102_048	vtc2-4	pos_356	6.83299e+06	L-Histidinol	L-Histidinol	17
20211102_048	vtc2-4	pos_391	4.44354e+07	NA	4-Guanidinobutyric acid	17
20211102_048	vtc2-4	pos_395	113966736	Spermidine	Spermidine	17
20211102_048	vtc2-4	pos_404	7.68323e+08	3-Ureidoisobutyrate|L-Glutamine	DL-Glutamine	17
20211102_048	vtc2-4	pos_406	6.59773e+06	L-Lysine	DL-Lysine	17
20211102_048	vtc2-4	pos_414	3.45272e+08	Glutamate|L-Glutamate|O-Acetyl-L-serine	L-Glutamic acid	17
20211102_048	vtc2-4	pos_429	4.60197e+06	(R)-2,3-Dihydroxy-3-methylpentanoate|(R)-Mevalonate|(R)-Pantoate	NA	17
20211102_048	vtc2-4	pos_433	2.54375e+06	5,6-Dihydroxyindole	NA	17
20211102_048	vtc2-4	pos_434	6.07827e+06	L-Methionine	L-(-)-Methionine	17
20211102_048	vtc2-4	pos_453	7.13237e+06	Guanine	Guanine	17
20211102_048	vtc2-4	pos_454	1.08797e+06	N-Methyltyramine	Cathine	17
20211102_048	vtc2-4	pos_460	608708	Xanthine	NA	17
20211102_048	vtc2-4	pos_476	2.89116e+07	L-Histidine	L-Histidine	17
20211102_048	vtc2-4	pos_536	7.59458e+06	O-Acetyl-L-homoserine	2-Aminoadipic acid	17
20211102_048	vtc2-4	pos_573	4.06104e+06	NA	Methionine sulfoxide	17
20211102_048	vtc2-4	pos_578	3.47571e+07	L-Phenylalanine	L-Phenylalanine	17
20211102_048	vtc2-4	pos_590	1.75723e+06	NA	Pyridoxal	17
20211102_048	vtc2-4	pos_601	1.35477e+06	Pyridoxamine	Pyridoxamine	17
20211102_048	vtc2-4	pos_612	2.73752e+06	Pyridoxine	Pyridoxine	17
20211102_048	vtc2-4	pos_613	2.97363e+07	N(pi)-Methyl-L-histidine	3-Methylhistidine	17
20211102_048	vtc2-4	pos_655	1.14912e+07	N-Acetylornithine	N-Acetylornithine	17
20211102_048	vtc2-4	pos_659	5.2048e+07	L-Arginine	DL-Arginine	17
20211102_048	vtc2-4	pos_665	4.73456e+07	L-Citrulline	L-(+)-Citrulline	17
20211102_048	vtc2-4	pos_674	1.00555e+06	Allantoate	NA	17
20211102_048	vtc2-4	pos_755	3.85278e+06	NA	Indole-3-acrylic acid	17
20211102_048	vtc2-4	pos_770	1.9269e+08	7,8-Diaminononanoate|N6,N6,N6-Trimethyl-L-lysine	N6,N6,N6-Trimethyl-L-lysine	17
20211102_048	vtc2-4	pos_877	8.48615e+06	L-Tryptophan	DL-Tryptophan	17
20211102_048	vtc2-4	pos_897	8.75618e+07	cis-1,2-Dihydroxy-1,2-dihydro-8-carboxynaphthalene	Sinapinic acid	17
20211102_048	vtc2-4	pos_924	1.90043e+06	p-Hydroxyphenylacetylglycine	NA	17
20211102_048	vtc2-4	pos_961	1.02203e+07	Dethiobiotin	NA	17
20211102_048	vtc2-4	pos_973	3.2034e+06	NA	N-Acetyl-L-arginine	17
20211102_048	vtc2-4	pos_989	4.6342e+06	Zeatin	trans-Zeatin	17
20211102_048	vtc2-4	pos_1031	5.78796e+06	4-Amino-4-deoxychorismate	NA	17
20211102_048	vtc2-4	pos_1130	4.09853e+07	Cytidine|gamma-Glutamyl-beta-cyanoalanine	NA	17
20211102_048	vtc2-4	pos_1154	3.04893e+06	5-Hydroxyindoleacetylglycine	NA	17
20211102_048	vtc2-4	pos_1165	5.1629e+07	5'-Deoxyadenosine|Deoxyadenosine	NA	17
20211102_048	vtc2-4	pos_1243	2.3412e+06	NA	Thiamine	17
20211102_048	vtc2-4	pos_1262	6.36401e+07	Adenosine|Deoxyguanosine	Adenosine	17
20211102_048	vtc2-4	pos_1333	1.93595e+06	NA	1-Methyladenosine	17
20211102_048	vtc2-4	pos_1342	624894	Guanosine	NA	17
20211102_048	vtc2-4	pos_1600	3.31964e+06	Sinapoyl malate	NA	17
20211102_048	vtc2-4	pos_1619	NA	alpha-D-Galactosyl-(1->3)-1D-myo-inositol|Cellobiose|Epimelibiose|Isomaltose|Lactose|Maltose|Melibiose|Sucrose|alpha,alpha-Trehalose_1	NA	17
20211102_048	vtc2-4	pos_1703	2.55505e+07	NA	Lactose	17
20211102_048	vtc2-4	pos_1769	273656	Riboflavin	Riboflavin	17
20211102_048	vtc2-4	pos_1811	923196	S-Adenosyl-L-homocysteine	S-Adenosylhomocysteine	17
20211102_048	vtc2-4	pos_1862	949792	S-Adenosyl-L-methionine	S-Adenosylmethionine	17
20211102_048	vtc2-4	pos_1883	1.12176e+06	UDP	NA	17
20211102_048	vtc2-4	pos_1993	1.21274e+06	Glucobrassicin	NA	17
20211102_048	vtc2-4	pos_2305	2.99264e+07	NA	Kaempferitrin	17
20211102_048	vtc2-4	pos_2339	7.29783e+06	NA	Keracyanin	17
20211102_050	pht4;4-3	pos_2	1.16184e+06	Glycine	NA	26
20211102_050	pht4;4-3	pos_40	5.85053e+07	Alanine|beta-Alanine|L-Alanine|Sarcosine	DL-Alanine	26
20211102_050	pht4;4-3	pos_73	1.54628e+07	1-Aminocyclopropane-1-carboxylate	NA	26
20211102_050	pht4;4-3	pos_82	1.47931e+08	3-Aminoisobutyric acid|4-Aminobutanoate	GABA	26
20211102_050	pht4;4-3	pos_84	10771971363	NA	Choline	26
20211102_050	pht4;4-3	pos_96	77900737	L-Serine	D-Serine	26
20211102_050	pht4;4-3	pos_122	1.08575e+06	Cytosine	Cytosine	26
20211102_050	pht4;4-3	pos_145	2369682213	L-Proline	D-(+)-Proline	26
20211102_050	pht4;4-3	pos_164	8.17237e+07	Betaine|L-Valine	Betaine	26
20211102_050	pht4;4-3	pos_175	2.39791e+08	L-Homoserine|L-Threonine	L-Threonine	26
20211102_050	pht4;4-3	pos_183	8.97182e+06	4-Hydroxystyrene|Acetophenone|Phenylacetaldehyde	Acetophenone	26
20211102_050	pht4;4-3	pos_200	4.70815e+06	Nicotinamide	Nicotinamide	26
20211102_050	pht4;4-3	pos_201	540061	Nicotinamide	NA	26
20211102_050	pht4;4-3	pos_205	3.65402e+06	Nicotinate|Nitrobenzene	Nicotinic acid	26
20211102_050	pht4;4-3	pos_224	1.0582e+06	Imidazole-4-acetate|Thymine	Imidazoleacetic acid	26
20211102_050	pht4;4-3	pos_243	4.35785e+06	5,6-Dihydrothymine|gamma-Amino-gamma-cyanobutanoate_1	NA	26
20211102_050	pht4;4-3	pos_254	3.65057e+08	Pidolic acid|L-1-Pyrroline-3-hydroxy-5-carboxylate	L-Pyroglutamic acid	26
20211102_050	pht4;4-3	pos_257	1.41304e+08	N4-Acetylaminobutanal_1	D-(+)-Pipecolinic acid	26
20211102_050	pht4;4-3	pos_259	2.92016e+06	N4-Acetylaminobutanal_2	NA	26
20211102_050	pht4;4-3	pos_260	3.09037e+07	4-Guanidinobutanal_1	NA	26
20211102_050	pht4;4-3	pos_261	450524	4-Guanidinobutanal_2	NA	26
20211102_050	pht4;4-3	pos_278	6.90278e+08	Agmatine	Agmatine	26
20211102_050	pht4;4-3	pos_286	2.09392e+07	(S)-4-Amino-5-oxopentanoate|5-Aminolevulinate|L-Glutamate 5-semialdehyde|Hydroxyproline	cis-4-Hydroxy-D-proline	26
20211102_050	pht4;4-3	pos_288	1.27194e+07	L-Isoleucine|L-Leucine	Leucine	26
20211102_050	pht4;4-3	pos_296	5.84856e+07	3-Ureidopropionate|L-Asparagine	Asparagine	26
20211102_050	pht4;4-3	pos_302	6.6303e+07	L-Aspartate	L-Aspartic acid	26
20211102_050	pht4;4-3	pos_320	1.25585e+06	Hypoxanthine	NA	26
20211102_050	pht4;4-3	pos_326	1.08314e+07	4-Aminobenzoate|Anthranilate	Trigonelline	26
20211102_050	pht4;4-3	pos_327	916807	4-Aminobenzoate|Anthranilate	Anthranilic acid	26
20211102_050	pht4;4-3	pos_329	4.52141e+06	Tyramine	Tyramine	26
20211102_050	pht4;4-3	pos_356	1.15195e+07	L-Histidinol	L-Histidinol	26
20211102_050	pht4;4-3	pos_391	5.42656e+07	NA	4-Guanidinobutyric acid	26
20211102_050	pht4;4-3	pos_395	2.0482e+08	Spermidine	Spermidine	26
20211102_050	pht4;4-3	pos_404	8.7146e+08	3-Ureidoisobutyrate|L-Glutamine	DL-Glutamine	26
20211102_050	pht4;4-3	pos_406	4.70179e+06	L-Lysine	DL-Lysine	26
20211102_050	pht4;4-3	pos_414	2.46161e+08	Glutamate|L-Glutamate|O-Acetyl-L-serine	L-Glutamic acid	26
20211102_050	pht4;4-3	pos_429	5.17934e+06	(R)-2,3-Dihydroxy-3-methylpentanoate|(R)-Mevalonate|(R)-Pantoate	NA	26
20211102_050	pht4;4-3	pos_433	2.24063e+06	5,6-Dihydroxyindole	NA	26
20211102_050	pht4;4-3	pos_434	8.00484e+06	L-Methionine	L-(-)-Methionine	26
20211102_050	pht4;4-3	pos_453	8.81987e+06	Guanine	Guanine	26
20211102_050	pht4;4-3	pos_454	1.41084e+06	N-Methyltyramine	Cathine	26
20211102_050	pht4;4-3	pos_460	491177	Xanthine	NA	26
20211102_050	pht4;4-3	pos_476	2.47569e+07	L-Histidine	L-Histidine	26
20211102_050	pht4;4-3	pos_536	1.51445e+06	O-Acetyl-L-homoserine	2-Aminoadipic acid	26
20211102_050	pht4;4-3	pos_573	4.80989e+06	NA	Methionine sulfoxide	26
20211102_050	pht4;4-3	pos_578	2.55716e+07	L-Phenylalanine	L-Phenylalanine	26
20211102_050	pht4;4-3	pos_590	1.54997e+06	NA	Pyridoxal	26
20211102_050	pht4;4-3	pos_601	1.45153e+06	Pyridoxamine	Pyridoxamine	26
20211102_050	pht4;4-3	pos_612	3.19172e+06	Pyridoxine	Pyridoxine	26
20211102_050	pht4;4-3	pos_613	9.3687e+06	N(pi)-Methyl-L-histidine	3-Methylhistidine	26
20211102_050	pht4;4-3	pos_655	4.82684e+06	N-Acetylornithine	N-Acetylornithine	26
20211102_050	pht4;4-3	pos_659	4.71211e+07	L-Arginine	DL-Arginine	26
20211102_050	pht4;4-3	pos_665	7.88225e+07	L-Citrulline	L-(+)-Citrulline	26
20211102_050	pht4;4-3	pos_674	495265	Allantoate	NA	26
20211102_050	pht4;4-3	pos_755	2.64685e+06	NA	Indole-3-acrylic acid	26
20211102_050	pht4;4-3	pos_770	1.11339e+08	7,8-Diaminononanoate|N6,N6,N6-Trimethyl-L-lysine	N6,N6,N6-Trimethyl-L-lysine	26
20211102_050	pht4;4-3	pos_877	5.93167e+06	L-Tryptophan	DL-Tryptophan	26
20211102_050	pht4;4-3	pos_897	9.36205e+07	cis-1,2-Dihydroxy-1,2-dihydro-8-carboxynaphthalene	Sinapinic acid	26
20211102_050	pht4;4-3	pos_924	797785	p-Hydroxyphenylacetylglycine	NA	26
20211102_050	pht4;4-3	pos_961	6.15228e+06	Dethiobiotin	NA	26
20211102_050	pht4;4-3	pos_973	3.00042e+06	NA	N-Acetyl-L-arginine	26
20211102_050	pht4;4-3	pos_989	2.23951e+06	Zeatin	trans-Zeatin	26
20211102_050	pht4;4-3	pos_1031	3.28857e+06	4-Amino-4-deoxychorismate	NA	26
20211102_050	pht4;4-3	pos_1130	9.01909e+06	Cytidine|gamma-Glutamyl-beta-cyanoalanine	NA	26
20211102_050	pht4;4-3	pos_1154	534006	5-Hydroxyindoleacetylglycine	NA	26
20211102_050	pht4;4-3	pos_1165	2.05801e+07	5'-Deoxyadenosine|Deoxyadenosine	NA	26
20211102_050	pht4;4-3	pos_1243	2.1549e+06	NA	Thiamine	26
20211102_050	pht4;4-3	pos_1262	6.14676e+07	Adenosine|Deoxyguanosine	Adenosine	26
20211102_050	pht4;4-3	pos_1333	999198	NA	1-Methyladenosine	26
20211102_050	pht4;4-3	pos_1342	678945	Guanosine	NA	26
20211102_050	pht4;4-3	pos_1600	3.72354e+06	Sinapoyl malate	NA	26
20211102_050	pht4;4-3	pos_1619	368299	alpha-D-Galactosyl-(1->3)-1D-myo-inositol|Cellobiose|Epimelibiose|Isomaltose|Lactose|Maltose|Melibiose|Sucrose|alpha,alpha-Trehalose_1	NA	26
20211102_050	pht4;4-3	pos_1703	1.85458e+07	NA	Lactose	26
20211102_050	pht4;4-3	pos_1769	467693	Riboflavin	Riboflavin	26
20211102_050	pht4;4-3	pos_1811	1.03958e+06	S-Adenosyl-L-homocysteine	S-Adenosylhomocysteine	26
20211102_050	pht4;4-3	pos_1862	965750	S-Adenosyl-L-methionine	S-Adenosylmethionine	26
20211102_050	pht4;4-3	pos_1883	866350	UDP	NA	26
20211102_050	pht4;4-3	pos_1993	624901	Glucobrassicin	NA	26
20211102_050	pht4;4-3	pos_2305	4.38991e+07	NA	Kaempferitrin	26
20211102_050	pht4;4-3	pos_2339	1.159e+07	NA	Keracyanin	26
20211102_052	Col-0	pos_2	320734	Glycine	NA	4
20211102_052	Col-0	pos_40	4.9378e+07	Alanine|beta-Alanine|L-Alanine|Sarcosine	DL-Alanine	4
20211102_052	Col-0	pos_73	1.05216e+07	1-Aminocyclopropane-1-carboxylate	NA	4
20211102_052	Col-0	pos_82	3.39532e+07	3-Aminoisobutyric acid|4-Aminobutanoate	GABA	4
20211102_052	Col-0	pos_84	12075137239	NA	Choline	4
20211102_052	Col-0	pos_96	7.36708e+07	L-Serine	D-Serine	4
20211102_052	Col-0	pos_122	961658	Cytosine	Cytosine	4
20211102_052	Col-0	pos_145	2766375311	L-Proline	D-(+)-Proline	4
20211102_052	Col-0	pos_164	9.3434e+07	Betaine|L-Valine	Betaine	4
20211102_052	Col-0	pos_175	1.72691e+08	L-Homoserine|L-Threonine	L-Threonine	4
20211102_052	Col-0	pos_183	1.21797e+07	4-Hydroxystyrene|Acetophenone|Phenylacetaldehyde	Acetophenone	4
20211102_052	Col-0	pos_200	1.07313e+06	Nicotinamide	Nicotinamide	4
20211102_052	Col-0	pos_201	547063	Nicotinamide	NA	4
20211102_052	Col-0	pos_205	4.49593e+06	Nicotinate|Nitrobenzene	Nicotinic acid	4
20211102_052	Col-0	pos_224	1.28181e+06	Imidazole-4-acetate|Thymine	Imidazoleacetic acid	4
20211102_052	Col-0	pos_243	3.92737e+06	5,6-Dihydrothymine|gamma-Amino-gamma-cyanobutanoate_1	NA	4
20211102_052	Col-0	pos_254	4.19179e+08	Pidolic acid|L-1-Pyrroline-3-hydroxy-5-carboxylate	L-Pyroglutamic acid	4
20211102_052	Col-0	pos_257	1.79288e+07	N4-Acetylaminobutanal_1	D-(+)-Pipecolinic acid	4
20211102_052	Col-0	pos_259	5.62347e+06	N4-Acetylaminobutanal_2	NA	4
20211102_052	Col-0	pos_260	5.48761e+06	4-Guanidinobutanal_1	NA	4
20211102_052	Col-0	pos_261	257774	4-Guanidinobutanal_2	NA	4
20211102_052	Col-0	pos_278	5.25385e+08	Agmatine	Agmatine	4
20211102_052	Col-0	pos_286	1.31884e+07	(S)-4-Amino-5-oxopentanoate|5-Aminolevulinate|L-Glutamate 5-semialdehyde|Hydroxyproline	cis-4-Hydroxy-D-proline	4
20211102_052	Col-0	pos_288	1.16262e+07	L-Isoleucine|L-Leucine	Leucine	4
20211102_052	Col-0	pos_296	6.47948e+07	3-Ureidopropionate|L-Asparagine	Asparagine	4
20211102_052	Col-0	pos_302	6.76951e+07	L-Aspartate	L-Aspartic acid	4
20211102_052	Col-0	pos_320	601462	Hypoxanthine	NA	4
20211102_052	Col-0	pos_326	1.16174e+07	4-Aminobenzoate|Anthranilate	Trigonelline	4
20211102_052	Col-0	pos_327	2.61825e+06	4-Aminobenzoate|Anthranilate	Anthranilic acid	4
20211102_052	Col-0	pos_329	6.27946e+06	Tyramine	Tyramine	4
20211102_052	Col-0	pos_356	1.04769e+07	L-Histidinol	L-Histidinol	4
20211102_052	Col-0	pos_391	4.75853e+07	NA	4-Guanidinobutyric acid	4
20211102_052	Col-0	pos_395	211408592	Spermidine	Spermidine	4
20211102_052	Col-0	pos_404	9.9039e+08	3-Ureidoisobutyrate|L-Glutamine	DL-Glutamine	4
20211102_052	Col-0	pos_406	3.85924e+06	L-Lysine	DL-Lysine	4
20211102_052	Col-0	pos_414	2.18877e+08	Glutamate|L-Glutamate|O-Acetyl-L-serine	L-Glutamic acid	4
20211102_052	Col-0	pos_429	5.78229e+06	(R)-2,3-Dihydroxy-3-methylpentanoate|(R)-Mevalonate|(R)-Pantoate	NA	4
20211102_052	Col-0	pos_433	3.09759e+06	5,6-Dihydroxyindole	NA	4
20211102_052	Col-0	pos_434	7.52724e+06	L-Methionine	L-(-)-Methionine	4
20211102_052	Col-0	pos_453	2.77335e+06	Guanine	Guanine	4
20211102_052	Col-0	pos_454	1.58879e+06	N-Methyltyramine	Cathine	4
20211102_052	Col-0	pos_460	726865	Xanthine	NA	4
20211102_052	Col-0	pos_476	1.82209e+07	L-Histidine	L-Histidine	4
20211102_052	Col-0	pos_536	592617	O-Acetyl-L-homoserine	2-Aminoadipic acid	4
20211102_052	Col-0	pos_573	4.98061e+06	NA	Methionine sulfoxide	4
20211102_052	Col-0	pos_578	2.64101e+07	L-Phenylalanine	L-Phenylalanine	4
20211102_052	Col-0	pos_590	2.08907e+06	NA	Pyridoxal	4
20211102_052	Col-0	pos_601	803059	Pyridoxamine	Pyridoxamine	4
20211102_052	Col-0	pos_612	4.39382e+06	Pyridoxine	Pyridoxine	4
20211102_052	Col-0	pos_613	1.20596e+07	N(pi)-Methyl-L-histidine	3-Methylhistidine	4
20211102_052	Col-0	pos_655	8.01904e+06	N-Acetylornithine	N-Acetylornithine	4
20211102_052	Col-0	pos_659	3.33964e+07	L-Arginine	DL-Arginine	4
20211102_052	Col-0	pos_665	6.17034e+07	L-Citrulline	L-(+)-Citrulline	4
20211102_052	Col-0	pos_674	507104	Allantoate	NA	4
20211102_052	Col-0	pos_755	2.85133e+06	NA	Indole-3-acrylic acid	4
20211102_052	Col-0	pos_770	1.18169e+08	7,8-Diaminononanoate|N6,N6,N6-Trimethyl-L-lysine	N6,N6,N6-Trimethyl-L-lysine	4
20211102_052	Col-0	pos_877	6.29795e+06	L-Tryptophan	DL-Tryptophan	4
20211102_052	Col-0	pos_897	1.04077e+08	cis-1,2-Dihydroxy-1,2-dihydro-8-carboxynaphthalene	Sinapinic acid	4
20211102_052	Col-0	pos_924	834491	p-Hydroxyphenylacetylglycine	NA	4
20211102_052	Col-0	pos_961	6.5008e+06	Dethiobiotin	NA	4
20211102_052	Col-0	pos_973	2.18946e+06	NA	N-Acetyl-L-arginine	4
20211102_052	Col-0	pos_989	2.035e+06	Zeatin	trans-Zeatin	4
20211102_052	Col-0	pos_1031	3.18125e+06	4-Amino-4-deoxychorismate	NA	4
20211102_052	Col-0	pos_1130	8.8124e+06	Cytidine|gamma-Glutamyl-beta-cyanoalanine	NA	4
20211102_052	Col-0	pos_1154	301207	5-Hydroxyindoleacetylglycine	NA	4
20211102_052	Col-0	pos_1165	8.42198e+07	5'-Deoxyadenosine|Deoxyadenosine	NA	4
20211102_052	Col-0	pos_1243	4.32051e+06	NA	Thiamine	4
20211102_052	Col-0	pos_1262	2.50717e+07	Adenosine|Deoxyguanosine	Adenosine	4
20211102_052	Col-0	pos_1333	1.46045e+06	NA	1-Methyladenosine	4
20211102_052	Col-0	pos_1342	NA	Guanosine	NA	4
20211102_052	Col-0	pos_1600	4.13152e+06	Sinapoyl malate	NA	4
20211102_052	Col-0	pos_1619	839610	alpha-D-Galactosyl-(1->3)-1D-myo-inositol|Cellobiose|Epimelibiose|Isomaltose|Lactose|Maltose|Melibiose|Sucrose|alpha,alpha-Trehalose_1	NA	4
20211102_052	Col-0	pos_1703	3.84088e+07	NA	Lactose	4
20211102_052	Col-0	pos_1769	NA	Riboflavin	Riboflavin	4
20211102_052	Col-0	pos_1811	744843	S-Adenosyl-L-homocysteine	S-Adenosylhomocysteine	4
20211102_052	Col-0	pos_1862	1.27205e+06	S-Adenosyl-L-methionine	S-Adenosylmethionine	4
20211102_052	Col-0	pos_1883	870412	UDP	NA	4
20211102_052	Col-0	pos_1993	2.71824e+06	Glucobrassicin	NA	4
20211102_052	Col-0	pos_2305	6.04367e+07	NA	Kaempferitrin	4
20211102_052	Col-0	pos_2339	1.59637e+07	NA	Keracyanin	4
20211102_053	pht4;4-3	pos_2	358713	Glycine	NA	21
20211102_053	pht4;4-3	pos_40	5.22874e+07	Alanine|beta-Alanine|L-Alanine|Sarcosine	DL-Alanine	21
20211102_053	pht4;4-3	pos_73	1.0585e+07	1-Aminocyclopropane-1-carboxylate	NA	21
20211102_053	pht4;4-3	pos_82	9.78645e+07	3-Aminoisobutyric acid|4-Aminobutanoate	GABA	21
20211102_053	pht4;4-3	pos_84	10971777521	NA	Choline	21
20211102_053	pht4;4-3	pos_96	48118981	L-Serine	D-Serine	21
20211102_053	pht4;4-3	pos_122	1.03564e+06	Cytosine	Cytosine	21
20211102_053	pht4;4-3	pos_145	3085428042	L-Proline	D-(+)-Proline	21
20211102_053	pht4;4-3	pos_164	9.13756e+07	Betaine|L-Valine	Betaine	21
20211102_053	pht4;4-3	pos_175	1.6655e+08	L-Homoserine|L-Threonine	L-Threonine	21
20211102_053	pht4;4-3	pos_183	9.68503e+06	4-Hydroxystyrene|Acetophenone|Phenylacetaldehyde	Acetophenone	21
20211102_053	pht4;4-3	pos_200	3.03691e+06	Nicotinamide	Nicotinamide	21
20211102_053	pht4;4-3	pos_201	512867	Nicotinamide	NA	21
20211102_053	pht4;4-3	pos_205	4.71702e+06	Nicotinate|Nitrobenzene	Nicotinic acid	21
20211102_053	pht4;4-3	pos_224	1.51973e+06	Imidazole-4-acetate|Thymine	Imidazoleacetic acid	21
20211102_053	pht4;4-3	pos_243	5.68957e+06	5,6-Dihydrothymine|gamma-Amino-gamma-cyanobutanoate_1	NA	21
20211102_053	pht4;4-3	pos_254	3.52426e+08	Pidolic acid|L-1-Pyrroline-3-hydroxy-5-carboxylate	L-Pyroglutamic acid	21
20211102_053	pht4;4-3	pos_257	1.1536e+08	N4-Acetylaminobutanal_1	D-(+)-Pipecolinic acid	21
20211102_053	pht4;4-3	pos_259	4.97864e+06	N4-Acetylaminobutanal_2	NA	21
20211102_053	pht4;4-3	pos_260	3.21487e+07	4-Guanidinobutanal_1	NA	21
20211102_053	pht4;4-3	pos_261	412016	4-Guanidinobutanal_2	NA	21
20211102_053	pht4;4-3	pos_278	7.58407e+08	Agmatine	Agmatine	21
20211102_053	pht4;4-3	pos_286	3.31813e+07	(S)-4-Amino-5-oxopentanoate|5-Aminolevulinate|L-Glutamate 5-semialdehyde|Hydroxyproline	cis-4-Hydroxy-D-proline	21
20211102_053	pht4;4-3	pos_288	1.14665e+07	L-Isoleucine|L-Leucine	Leucine	21
20211102_053	pht4;4-3	pos_296	5.66916e+07	3-Ureidopropionate|L-Asparagine	Asparagine	21
20211102_053	pht4;4-3	pos_302	9.75378e+07	L-Aspartate	L-Aspartic acid	21
20211102_053	pht4;4-3	pos_320	733945	Hypoxanthine	NA	21
20211102_053	pht4;4-3	pos_326	9.56667e+06	4-Aminobenzoate|Anthranilate	Trigonelline	21
20211102_053	pht4;4-3	pos_327	1.38039e+06	4-Aminobenzoate|Anthranilate	Anthranilic acid	21
20211102_053	pht4;4-3	pos_329	4.86689e+06	Tyramine	Tyramine	21
20211102_053	pht4;4-3	pos_356	7.17838e+06	L-Histidinol	L-Histidinol	21
20211102_053	pht4;4-3	pos_391	6.781e+07	NA	4-Guanidinobutyric acid	21
20211102_053	pht4;4-3	pos_395	119578196	Spermidine	Spermidine	21
20211102_053	pht4;4-3	pos_404	8.29515e+08	3-Ureidoisobutyrate|L-Glutamine	DL-Glutamine	21
20211102_053	pht4;4-3	pos_406	4.15545e+06	L-Lysine	DL-Lysine	21
20211102_053	pht4;4-3	pos_414	3.43324e+08	Glutamate|L-Glutamate|O-Acetyl-L-serine	L-Glutamic acid	21
20211102_053	pht4;4-3	pos_429	4.96023e+06	(R)-2,3-Dihydroxy-3-methylpentanoate|(R)-Mevalonate|(R)-Pantoate	NA	21
20211102_053	pht4;4-3	pos_433	2.40419e+06	5,6-Dihydroxyindole	NA	21
20211102_053	pht4;4-3	pos_434	8.72189e+06	L-Methionine	L-(-)-Methionine	21
20211102_053	pht4;4-3	pos_453	3.67364e+06	Guanine	Guanine	21
20211102_053	pht4;4-3	pos_454	1.1561e+06	N-Methyltyramine	Cathine	21
20211102_053	pht4;4-3	pos_460	543795	Xanthine	NA	21
20211102_053	pht4;4-3	pos_476	2.6248e+07	L-Histidine	L-Histidine	21
20211102_053	pht4;4-3	pos_536	1.35695e+06	O-Acetyl-L-homoserine	2-Aminoadipic acid	21
20211102_053	pht4;4-3	pos_573	6.13857e+06	NA	Methionine sulfoxide	21
20211102_053	pht4;4-3	pos_578	2.09474e+07	L-Phenylalanine	L-Phenylalanine	21
20211102_053	pht4;4-3	pos_590	1.6405e+06	NA	Pyridoxal	21
20211102_053	pht4;4-3	pos_601	831282	Pyridoxamine	Pyridoxamine	21
20211102_053	pht4;4-3	pos_612	3.41074e+06	Pyridoxine	Pyridoxine	21
20211102_053	pht4;4-3	pos_613	2.92961e+07	N(pi)-Methyl-L-histidine	3-Methylhistidine	21
20211102_053	pht4;4-3	pos_655	1.01673e+07	N-Acetylornithine	N-Acetylornithine	21
20211102_053	pht4;4-3	pos_659	4.92416e+07	L-Arginine	DL-Arginine	21
20211102_053	pht4;4-3	pos_665	7.61822e+07	L-Citrulline	L-(+)-Citrulline	21
20211102_053	pht4;4-3	pos_674	499108	Allantoate	NA	21
20211102_053	pht4;4-3	pos_755	2.28656e+06	NA	Indole-3-acrylic acid	21
20211102_053	pht4;4-3	pos_770	9.89758e+07	7,8-Diaminononanoate|N6,N6,N6-Trimethyl-L-lysine	N6,N6,N6-Trimethyl-L-lysine	21
20211102_053	pht4;4-3	pos_877	5.10005e+06	L-Tryptophan	DL-Tryptophan	21
20211102_053	pht4;4-3	pos_897	9.01778e+07	cis-1,2-Dihydroxy-1,2-dihydro-8-carboxynaphthalene	Sinapinic acid	21
20211102_053	pht4;4-3	pos_924	743020	p-Hydroxyphenylacetylglycine	NA	21
20211102_053	pht4;4-3	pos_961	6.32334e+06	Dethiobiotin	NA	21
20211102_053	pht4;4-3	pos_973	3.66117e+06	NA	N-Acetyl-L-arginine	21
20211102_053	pht4;4-3	pos_989	3.03402e+06	Zeatin	trans-Zeatin	21
20211102_053	pht4;4-3	pos_1031	2.37995e+06	4-Amino-4-deoxychorismate	NA	21
20211102_053	pht4;4-3	pos_1130	1.88989e+07	Cytidine|gamma-Glutamyl-beta-cyanoalanine	NA	21
20211102_053	pht4;4-3	pos_1154	324146	5-Hydroxyindoleacetylglycine	NA	21
20211102_053	pht4;4-3	pos_1165	6.96563e+07	5'-Deoxyadenosine|Deoxyadenosine	NA	21
20211102_053	pht4;4-3	pos_1243	3.08266e+06	NA	Thiamine	21
20211102_053	pht4;4-3	pos_1262	3.29112e+07	Adenosine|Deoxyguanosine	Adenosine	21
20211102_053	pht4;4-3	pos_1333	786242	NA	1-Methyladenosine	21
20211102_053	pht4;4-3	pos_1342	593325	Guanosine	NA	21
20211102_053	pht4;4-3	pos_1600	3.65763e+06	Sinapoyl malate	NA	21
20211102_053	pht4;4-3	pos_1619	672766	alpha-D-Galactosyl-(1->3)-1D-myo-inositol|Cellobiose|Epimelibiose|Isomaltose|Lactose|Maltose|Melibiose|Sucrose|alpha,alpha-Trehalose_1	NA	21
20211102_053	pht4;4-3	pos_1703	2.98022e+07	NA	Lactose	21
20211102_053	pht4;4-3	pos_1769	264837	Riboflavin	Riboflavin	21
20211102_053	pht4;4-3	pos_1811	1.24485e+06	S-Adenosyl-L-homocysteine	S-Adenosylhomocysteine	21
20211102_053	pht4;4-3	pos_1862	1.17526e+06	S-Adenosyl-L-methionine	S-Adenosylmethionine	21
20211102_053	pht4;4-3	pos_1883	994264	UDP	NA	21
20211102_053	pht4;4-3	pos_1993	1.45444e+06	Glucobrassicin	NA	21
20211102_053	pht4;4-3	pos_2305	8.13526e+07	NA	Kaempferitrin	21
20211102_053	pht4;4-3	pos_2339	1.95554e+07	NA	Keracyanin	21
20211102_058	vtc2-4	pos_2	645802	Glycine	NA	14
20211102_058	vtc2-4	pos_40	6.69342e+07	Alanine|beta-Alanine|L-Alanine|Sarcosine	DL-Alanine	14
20211102_058	vtc2-4	pos_73	1.80831e+07	1-Aminocyclopropane-1-carboxylate	NA	14
20211102_058	vtc2-4	pos_82	1.86669e+08	3-Aminoisobutyric acid|4-Aminobutanoate	GABA	14
20211102_058	vtc2-4	pos_84	12280809081	NA	Choline	14
20211102_058	vtc2-4	pos_96	7.86978e+07	L-Serine	D-Serine	14
20211102_058	vtc2-4	pos_122	1.32545e+06	Cytosine	Cytosine	14
20211102_058	vtc2-4	pos_145	1908530342	L-Proline	D-(+)-Proline	14
20211102_058	vtc2-4	pos_164	8.51531e+07	Betaine|L-Valine	Betaine	14
20211102_058	vtc2-4	pos_175	2.77812e+08	L-Homoserine|L-Threonine	L-Threonine	14
20211102_058	vtc2-4	pos_183	5.30561e+06	4-Hydroxystyrene|Acetophenone|Phenylacetaldehyde	Acetophenone	14
20211102_058	vtc2-4	pos_200	2.13238e+06	Nicotinamide	Nicotinamide	14
20211102_058	vtc2-4	pos_201	565894	Nicotinamide	NA	14
20211102_058	vtc2-4	pos_205	3.75262e+06	Nicotinate|Nitrobenzene	Nicotinic acid	14
20211102_058	vtc2-4	pos_224	810664	Imidazole-4-acetate|Thymine	Imidazoleacetic acid	14
20211102_058	vtc2-4	pos_243	4.29437e+06	5,6-Dihydrothymine|gamma-Amino-gamma-cyanobutanoate_1	NA	14
20211102_058	vtc2-4	pos_254	3.65537e+08	Pidolic acid|L-1-Pyrroline-3-hydroxy-5-carboxylate	L-Pyroglutamic acid	14
20211102_058	vtc2-4	pos_257	5.71916e+08	N4-Acetylaminobutanal_1	D-(+)-Pipecolinic acid	14
20211102_058	vtc2-4	pos_259	2.60789e+06	N4-Acetylaminobutanal_2	NA	14
20211102_058	vtc2-4	pos_260	8.17607e+06	4-Guanidinobutanal_1	NA	14
20211102_058	vtc2-4	pos_261	402908	4-Guanidinobutanal_2	NA	14
20211102_058	vtc2-4	pos_278	4.10102e+08	Agmatine	Agmatine	14
20211102_058	vtc2-4	pos_286	1.31263e+07	(S)-4-Amino-5-oxopentanoate|5-Aminolevulinate|L-Glutamate 5-semialdehyde|Hydroxyproline	cis-4-Hydroxy-D-proline	14
20211102_058	vtc2-4	pos_288	1.37088e+07	L-Isoleucine|L-Leucine	Leucine	14
20211102_058	vtc2-4	pos_296	4.54854e+07	3-Ureidopropionate|L-Asparagine	Asparagine	14
20211102_058	vtc2-4	pos_302	7.61411e+07	L-Aspartate	L-Aspartic acid	14
20211102_058	vtc2-4	pos_320	747780	Hypoxanthine	NA	14
20211102_058	vtc2-4	pos_326	9.48622e+06	4-Aminobenzoate|Anthranilate	Trigonelline	14
20211102_058	vtc2-4	pos_327	1.27287e+06	4-Aminobenzoate|Anthranilate	Anthranilic acid	14
20211102_058	vtc2-4	pos_329	2.79742e+06	Tyramine	Tyramine	14
20211102_058	vtc2-4	pos_356	5.69121e+06	L-Histidinol	L-Histidinol	14
20211102_058	vtc2-4	pos_391	5.11834e+07	NA	4-Guanidinobutyric acid	14
20211102_058	vtc2-4	pos_395	2.46219e+08	Spermidine	Spermidine	14
20211102_058	vtc2-4	pos_404	8.70589e+08	3-Ureidoisobutyrate|L-Glutamine	DL-Glutamine	14
20211102_058	vtc2-4	pos_406	5.39253e+06	L-Lysine	DL-Lysine	14
20211102_058	vtc2-4	pos_414	373652489	Glutamate|L-Glutamate|O-Acetyl-L-serine	L-Glutamic acid	14
20211102_058	vtc2-4	pos_429	5.24267e+06	(R)-2,3-Dihydroxy-3-methylpentanoate|(R)-Mevalonate|(R)-Pantoate	NA	14
20211102_058	vtc2-4	pos_433	2.14465e+06	5,6-Dihydroxyindole	NA	14
20211102_058	vtc2-4	pos_434	6.3833e+06	L-Methionine	L-(-)-Methionine	14
20211102_058	vtc2-4	pos_453	5.94137e+06	Guanine	Guanine	14
20211102_058	vtc2-4	pos_454	922394	N-Methyltyramine	Cathine	14
20211102_058	vtc2-4	pos_460	584602	Xanthine	NA	14
20211102_058	vtc2-4	pos_476	2.33994e+07	L-Histidine	L-Histidine	14
20211102_058	vtc2-4	pos_536	5.7961e+06	O-Acetyl-L-homoserine	2-Aminoadipic acid	14
20211102_058	vtc2-4	pos_573	3.91208e+06	NA	Methionine sulfoxide	14
20211102_058	vtc2-4	pos_578	2.80581e+07	L-Phenylalanine	L-Phenylalanine	14
20211102_058	vtc2-4	pos_590	1.48798e+06	NA	Pyridoxal	14
20211102_058	vtc2-4	pos_601	1.31206e+06	Pyridoxamine	Pyridoxamine	14
20211102_058	vtc2-4	pos_612	2.4891e+06	Pyridoxine	Pyridoxine	14
20211102_058	vtc2-4	pos_613	1.4369e+07	N(pi)-Methyl-L-histidine	3-Methylhistidine	14
20211102_058	vtc2-4	pos_655	4.83688e+06	N-Acetylornithine	N-Acetylornithine	14
20211102_058	vtc2-4	pos_659	5.00663e+07	L-Arginine	DL-Arginine	14
20211102_058	vtc2-4	pos_665	5.83664e+07	L-Citrulline	L-(+)-Citrulline	14
20211102_058	vtc2-4	pos_674	705704	Allantoate	NA	14
20211102_058	vtc2-4	pos_755	3.33369e+06	NA	Indole-3-acrylic acid	14
20211102_058	vtc2-4	pos_770	1.74873e+08	7,8-Diaminononanoate|N6,N6,N6-Trimethyl-L-lysine	N6,N6,N6-Trimethyl-L-lysine	14
20211102_058	vtc2-4	pos_877	7.41644e+06	L-Tryptophan	DL-Tryptophan	14
20211102_058	vtc2-4	pos_897	1.01655e+08	cis-1,2-Dihydroxy-1,2-dihydro-8-carboxynaphthalene	Sinapinic acid	14
20211102_058	vtc2-4	pos_924	1.11797e+06	p-Hydroxyphenylacetylglycine	NA	14
20211102_058	vtc2-4	pos_961	8.39754e+06	Dethiobiotin	NA	14
20211102_058	vtc2-4	pos_973	4.7773e+06	NA	N-Acetyl-L-arginine	14
20211102_058	vtc2-4	pos_989	4.61739e+06	Zeatin	trans-Zeatin	14
20211102_058	vtc2-4	pos_1031	4.62685e+06	4-Amino-4-deoxychorismate	NA	14
20211102_058	vtc2-4	pos_1130	2.12984e+07	Cytidine|gamma-Glutamyl-beta-cyanoalanine	NA	14
20211102_058	vtc2-4	pos_1154	1.74421e+06	5-Hydroxyindoleacetylglycine	NA	14
20211102_058	vtc2-4	pos_1165	4.96091e+07	5'-Deoxyadenosine|Deoxyadenosine	NA	14
20211102_058	vtc2-4	pos_1243	1.25778e+06	NA	Thiamine	14
20211102_058	vtc2-4	pos_1262	4.50479e+07	Adenosine|Deoxyguanosine	Adenosine	14
20211102_058	vtc2-4	pos_1333	1.56965e+06	NA	1-Methyladenosine	14
20211102_058	vtc2-4	pos_1342	671229	Guanosine	NA	14
20211102_058	vtc2-4	pos_1600	4.1065e+06	Sinapoyl malate	NA	14
20211102_058	vtc2-4	pos_1619	909986	alpha-D-Galactosyl-(1->3)-1D-myo-inositol|Cellobiose|Epimelibiose|Isomaltose|Lactose|Maltose|Melibiose|Sucrose|alpha,alpha-Trehalose_1	NA	14
20211102_058	vtc2-4	pos_1703	4.19009e+07	NA	Lactose	14
20211102_058	vtc2-4	pos_1769	309918	Riboflavin	Riboflavin	14
20211102_058	vtc2-4	pos_1811	948078	S-Adenosyl-L-homocysteine	S-Adenosylhomocysteine	14
20211102_058	vtc2-4	pos_1862	1.06379e+06	S-Adenosyl-L-methionine	S-Adenosylmethionine	14
20211102_058	vtc2-4	pos_1883	1.02086e+06	UDP	NA	14
20211102_058	vtc2-4	pos_1993	2.00438e+06	Glucobrassicin	NA	14
20211102_058	vtc2-4	pos_2305	5.95571e+07	NA	Kaempferitrin	14
20211102_058	vtc2-4	pos_2339	1.61396e+07	NA	Keracyanin	14
20211102_060	Col-0	pos_2	NA	Glycine	NA	2
20211102_060	Col-0	pos_40	6.08431e+07	Alanine|beta-Alanine|L-Alanine|Sarcosine	DL-Alanine	2
20211102_060	Col-0	pos_73	1.15161e+07	1-Aminocyclopropane-1-carboxylate	NA	2
20211102_060	Col-0	pos_82	5.53016e+07	3-Aminoisobutyric acid|4-Aminobutanoate	GABA	2
20211102_060	Col-0	pos_84	14165150100	NA	Choline	2
20211102_060	Col-0	pos_96	5.56457e+07	L-Serine	D-Serine	2
20211102_060	Col-0	pos_122	1.56318e+06	Cytosine	Cytosine	2
20211102_060	Col-0	pos_145	3166840046	L-Proline	D-(+)-Proline	2
20211102_060	Col-0	pos_164	8.7371e+07	Betaine|L-Valine	Betaine	2
20211102_060	Col-0	pos_175	1.88602e+08	L-Homoserine|L-Threonine	L-Threonine	2
20211102_060	Col-0	pos_183	9.29214e+06	4-Hydroxystyrene|Acetophenone|Phenylacetaldehyde	Acetophenone	2
20211102_060	Col-0	pos_200	1.89836e+06	Nicotinamide	Nicotinamide	2
20211102_060	Col-0	pos_201	NA	Nicotinamide	NA	2
20211102_060	Col-0	pos_205	1.68122e+06	Nicotinate|Nitrobenzene	Nicotinic acid	2
20211102_060	Col-0	pos_224	1.11247e+06	Imidazole-4-acetate|Thymine	Imidazoleacetic acid	2
20211102_060	Col-0	pos_243	4.3366e+06	5,6-Dihydrothymine|gamma-Amino-gamma-cyanobutanoate_1	NA	2
20211102_060	Col-0	pos_254	427549048	Pidolic acid|L-1-Pyrroline-3-hydroxy-5-carboxylate	L-Pyroglutamic acid	2
20211102_060	Col-0	pos_257	5.06263e+07	N4-Acetylaminobutanal_1	D-(+)-Pipecolinic acid	2
20211102_060	Col-0	pos_259	5.05216e+06	N4-Acetylaminobutanal_2	NA	2
20211102_060	Col-0	pos_260	4.70796e+07	4-Guanidinobutanal_1	NA	2
20211102_060	Col-0	pos_261	NA	4-Guanidinobutanal_2	NA	2
20211102_060	Col-0	pos_278	1172399613	Agmatine	Agmatine	2
20211102_060	Col-0	pos_286	2.47918e+07	(S)-4-Amino-5-oxopentanoate|5-Aminolevulinate|L-Glutamate 5-semialdehyde|Hydroxyproline	cis-4-Hydroxy-D-proline	2
20211102_060	Col-0	pos_288	1.25492e+07	L-Isoleucine|L-Leucine	Leucine	2
20211102_060	Col-0	pos_296	7.24474e+07	3-Ureidopropionate|L-Asparagine	Asparagine	2
20211102_060	Col-0	pos_302	66719258	L-Aspartate	L-Aspartic acid	2
20211102_060	Col-0	pos_320	948288	Hypoxanthine	NA	2
20211102_060	Col-0	pos_326	9.12074e+06	4-Aminobenzoate|Anthranilate	Trigonelline	2
20211102_060	Col-0	pos_327	2.33045e+06	4-Aminobenzoate|Anthranilate	Anthranilic acid	2
20211102_060	Col-0	pos_329	4.86348e+06	Tyramine	Tyramine	2
20211102_060	Col-0	pos_356	9.76493e+06	L-Histidinol	L-Histidinol	2
20211102_060	Col-0	pos_391	5.09423e+07	NA	4-Guanidinobutyric acid	2
20211102_060	Col-0	pos_395	3.72157e+08	Spermidine	Spermidine	2
20211102_060	Col-0	pos_404	1018253687	3-Ureidoisobutyrate|L-Glutamine	DL-Glutamine	2
20211102_060	Col-0	pos_406	5.39588e+06	L-Lysine	DL-Lysine	2
20211102_060	Col-0	pos_414	3.31463e+08	Glutamate|L-Glutamate|O-Acetyl-L-serine	L-Glutamic acid	2
20211102_060	Col-0	pos_429	4.46393e+06	(R)-2,3-Dihydroxy-3-methylpentanoate|(R)-Mevalonate|(R)-Pantoate	NA	2
20211102_060	Col-0	pos_433	2.30475e+06	5,6-Dihydroxyindole	NA	2
20211102_060	Col-0	pos_434	7.73958e+06	L-Methionine	L-(-)-Methionine	2
20211102_060	Col-0	pos_453	3.22848e+06	Guanine	Guanine	2
20211102_060	Col-0	pos_454	3.43017e+06	N-Methyltyramine	Cathine	2
20211102_060	Col-0	pos_460	350412	Xanthine	NA	2
20211102_060	Col-0	pos_476	2.14692e+07	L-Histidine	L-Histidine	2
20211102_060	Col-0	pos_536	528149	O-Acetyl-L-homoserine	2-Aminoadipic acid	2
20211102_060	Col-0	pos_573	4.32391e+06	NA	Methionine sulfoxide	2
20211102_060	Col-0	pos_578	2.41251e+07	L-Phenylalanine	L-Phenylalanine	2
20211102_060	Col-0	pos_590	1.54341e+06	NA	Pyridoxal	2
20211102_060	Col-0	pos_601	1.61688e+06	Pyridoxamine	Pyridoxamine	2
20211102_060	Col-0	pos_612	5.53035e+06	Pyridoxine	Pyridoxine	2
20211102_060	Col-0	pos_613	1.17378e+07	N(pi)-Methyl-L-histidine	3-Methylhistidine	2
20211102_060	Col-0	pos_655	3.70669e+06	N-Acetylornithine	N-Acetylornithine	2
20211102_060	Col-0	pos_659	3.84829e+07	L-Arginine	DL-Arginine	2
20211102_060	Col-0	pos_665	6.37538e+07	L-Citrulline	L-(+)-Citrulline	2
20211102_060	Col-0	pos_674	944740	Allantoate	NA	2
20211102_060	Col-0	pos_755	2.78684e+06	NA	Indole-3-acrylic acid	2
20211102_060	Col-0	pos_770	1.07278e+08	7,8-Diaminononanoate|N6,N6,N6-Trimethyl-L-lysine	N6,N6,N6-Trimethyl-L-lysine	2
20211102_060	Col-0	pos_877	6.27142e+06	L-Tryptophan	DL-Tryptophan	2
20211102_060	Col-0	pos_897	9.66607e+07	cis-1,2-Dihydroxy-1,2-dihydro-8-carboxynaphthalene	Sinapinic acid	2
20211102_060	Col-0	pos_924	983597	p-Hydroxyphenylacetylglycine	NA	2
20211102_060	Col-0	pos_961	6.03e+06	Dethiobiotin	NA	2
20211102_060	Col-0	pos_973	2.26964e+06	NA	N-Acetyl-L-arginine	2
20211102_060	Col-0	pos_989	3.85967e+06	Zeatin	trans-Zeatin	2
20211102_060	Col-0	pos_1031	3.26432e+06	4-Amino-4-deoxychorismate	NA	2
20211102_060	Col-0	pos_1130	7.49447e+06	Cytidine|gamma-Glutamyl-beta-cyanoalanine	NA	2
20211102_060	Col-0	pos_1154	436461	5-Hydroxyindoleacetylglycine	NA	2
20211102_060	Col-0	pos_1165	6.26612e+07	5'-Deoxyadenosine|Deoxyadenosine	NA	2
20211102_060	Col-0	pos_1243	6.78473e+06	NA	Thiamine	2
20211102_060	Col-0	pos_1262	3.90876e+07	Adenosine|Deoxyguanosine	Adenosine	2
20211102_060	Col-0	pos_1333	1.32338e+06	NA	1-Methyladenosine	2
20211102_060	Col-0	pos_1342	515116	Guanosine	NA	2
20211102_060	Col-0	pos_1600	3.74165e+06	Sinapoyl malate	NA	2
20211102_060	Col-0	pos_1619	749866	alpha-D-Galactosyl-(1->3)-1D-myo-inositol|Cellobiose|Epimelibiose|Isomaltose|Lactose|Maltose|Melibiose|Sucrose|alpha,alpha-Trehalose_1	NA	2
20211102_060	Col-0	pos_1703	3.40022e+07	NA	Lactose	2
20211102_060	Col-0	pos_1769	NA	Riboflavin	Riboflavin	2
20211102_060	Col-0	pos_1811	805606	S-Adenosyl-L-homocysteine	S-Adenosylhomocysteine	2
20211102_060	Col-0	pos_1862	1.11541e+06	S-Adenosyl-L-methionine	S-Adenosylmethionine	2
20211102_060	Col-0	pos_1883	795696	UDP	NA	2
20211102_060	Col-0	pos_1993	2.77927e+06	Glucobrassicin	NA	2
20211102_060	Col-0	pos_2305	7.00202e+07	NA	Kaempferitrin	2
20211102_060	Col-0	pos_2339	2.22227e+07	NA	Keracyanin	2
20211102_063	vtc2-4	pos_2	1.5169e+06	Glycine	NA	12
20211102_063	vtc2-4	pos_40	5.82217e+07	Alanine|beta-Alanine|L-Alanine|Sarcosine	DL-Alanine	12
20211102_063	vtc2-4	pos_73	1.50248e+07	1-Aminocyclopropane-1-carboxylate	NA	12
20211102_063	vtc2-4	pos_82	6.40286e+07	3-Aminoisobutyric acid|4-Aminobutanoate	GABA	12
20211102_063	vtc2-4	pos_84	10608864150	NA	Choline	12
20211102_063	vtc2-4	pos_96	7.78584e+07	L-Serine	D-Serine	12
20211102_063	vtc2-4	pos_122	1.27164e+06	Cytosine	Cytosine	12
20211102_063	vtc2-4	pos_145	2307740419	L-Proline	D-(+)-Proline	12
20211102_063	vtc2-4	pos_164	7.84809e+07	Betaine|L-Valine	Betaine	12
20211102_063	vtc2-4	pos_175	2.37152e+08	L-Homoserine|L-Threonine	L-Threonine	12
20211102_063	vtc2-4	pos_183	3.28812e+06	4-Hydroxystyrene|Acetophenone|Phenylacetaldehyde	Acetophenone	12
20211102_063	vtc2-4	pos_200	1.33642e+06	Nicotinamide	Nicotinamide	12
20211102_063	vtc2-4	pos_201	472474	Nicotinamide	NA	12
20211102_063	vtc2-4	pos_205	3.90094e+06	Nicotinate|Nitrobenzene	Nicotinic acid	12
20211102_063	vtc2-4	pos_224	924645	Imidazole-4-acetate|Thymine	Imidazoleacetic acid	12
20211102_063	vtc2-4	pos_243	4.60729e+06	5,6-Dihydrothymine|gamma-Amino-gamma-cyanobutanoate_1	NA	12
20211102_063	vtc2-4	pos_254	3.46932e+08	Pidolic acid|L-1-Pyrroline-3-hydroxy-5-carboxylate	L-Pyroglutamic acid	12
20211102_063	vtc2-4	pos_257	3.98219e+08	N4-Acetylaminobutanal_1	D-(+)-Pipecolinic acid	12
20211102_063	vtc2-4	pos_259	3.52702e+06	N4-Acetylaminobutanal_2	NA	12
20211102_063	vtc2-4	pos_260	1.04906e+07	4-Guanidinobutanal_1	NA	12
20211102_063	vtc2-4	pos_261	760139	4-Guanidinobutanal_2	NA	12
20211102_063	vtc2-4	pos_278	5.73978e+08	Agmatine	Agmatine	12
20211102_063	vtc2-4	pos_286	2.72513e+07	(S)-4-Amino-5-oxopentanoate|5-Aminolevulinate|L-Glutamate 5-semialdehyde|Hydroxyproline	cis-4-Hydroxy-D-proline	12
20211102_063	vtc2-4	pos_288	1.3358e+07	L-Isoleucine|L-Leucine	Leucine	12
20211102_063	vtc2-4	pos_296	5.24725e+07	3-Ureidopropionate|L-Asparagine	Asparagine	12
20211102_063	vtc2-4	pos_302	6.07108e+07	L-Aspartate	L-Aspartic acid	12
20211102_063	vtc2-4	pos_320	785232	Hypoxanthine	NA	12
20211102_063	vtc2-4	pos_326	1.00158e+07	4-Aminobenzoate|Anthranilate	Trigonelline	12
20211102_063	vtc2-4	pos_327	1.47538e+06	4-Aminobenzoate|Anthranilate	Anthranilic acid	12
20211102_063	vtc2-4	pos_329	1.50332e+06	Tyramine	Tyramine	12
20211102_063	vtc2-4	pos_356	7.11934e+06	L-Histidinol	L-Histidinol	12
20211102_063	vtc2-4	pos_391	4.88457e+07	NA	4-Guanidinobutyric acid	12
20211102_063	vtc2-4	pos_395	2.41711e+08	Spermidine	Spermidine	12
20211102_063	vtc2-4	pos_404	8.27918e+08	3-Ureidoisobutyrate|L-Glutamine	DL-Glutamine	12
20211102_063	vtc2-4	pos_406	5.44252e+06	L-Lysine	DL-Lysine	12
20211102_063	vtc2-4	pos_414	3.66849e+08	Glutamate|L-Glutamate|O-Acetyl-L-serine	L-Glutamic acid	12
20211102_063	vtc2-4	pos_429	4.91244e+06	(R)-2,3-Dihydroxy-3-methylpentanoate|(R)-Mevalonate|(R)-Pantoate	NA	12
20211102_063	vtc2-4	pos_433	1.93468e+06	5,6-Dihydroxyindole	NA	12
20211102_063	vtc2-4	pos_434	6.79856e+06	L-Methionine	L-(-)-Methionine	12
20211102_063	vtc2-4	pos_453	2.25473e+06	Guanine	Guanine	12
20211102_063	vtc2-4	pos_454	2.3245e+06	N-Methyltyramine	Cathine	12
20211102_063	vtc2-4	pos_460	766874	Xanthine	NA	12
20211102_063	vtc2-4	pos_476	2.38156e+07	L-Histidine	L-Histidine	12
20211102_063	vtc2-4	pos_536	2.88383e+06	O-Acetyl-L-homoserine	2-Aminoadipic acid	12
20211102_063	vtc2-4	pos_573	5.12397e+06	NA	Methionine sulfoxide	12
20211102_063	vtc2-4	pos_578	2.96294e+07	L-Phenylalanine	L-Phenylalanine	12
20211102_063	vtc2-4	pos_590	1.33005e+06	NA	Pyridoxal	12
20211102_063	vtc2-4	pos_601	1.08499e+06	Pyridoxamine	Pyridoxamine	12
20211102_063	vtc2-4	pos_612	1.96194e+06	Pyridoxine	Pyridoxine	12
20211102_063	vtc2-4	pos_613	1.08874e+07	N(pi)-Methyl-L-histidine	3-Methylhistidine	12
20211102_063	vtc2-4	pos_655	1.14679e+07	N-Acetylornithine	N-Acetylornithine	12
20211102_063	vtc2-4	pos_659	7.35405e+07	L-Arginine	DL-Arginine	12
20211102_063	vtc2-4	pos_665	5.86602e+07	L-Citrulline	L-(+)-Citrulline	12
20211102_063	vtc2-4	pos_674	747549	Allantoate	NA	12
20211102_063	vtc2-4	pos_755	3.44575e+06	NA	Indole-3-acrylic acid	12
20211102_063	vtc2-4	pos_770	1.43995e+08	7,8-Diaminononanoate|N6,N6,N6-Trimethyl-L-lysine	N6,N6,N6-Trimethyl-L-lysine	12
20211102_063	vtc2-4	pos_877	7.7029e+06	L-Tryptophan	DL-Tryptophan	12
20211102_063	vtc2-4	pos_897	9.09118e+07	cis-1,2-Dihydroxy-1,2-dihydro-8-carboxynaphthalene	Sinapinic acid	12
20211102_063	vtc2-4	pos_924	1.24667e+06	p-Hydroxyphenylacetylglycine	NA	12
20211102_063	vtc2-4	pos_961	7.11239e+06	Dethiobiotin	NA	12
20211102_063	vtc2-4	pos_973	4.28964e+06	NA	N-Acetyl-L-arginine	12
20211102_063	vtc2-4	pos_989	4.49601e+06	Zeatin	trans-Zeatin	12
20211102_063	vtc2-4	pos_1031	5.80191e+06	4-Amino-4-deoxychorismate	NA	12
20211102_063	vtc2-4	pos_1130	1.3275e+07	Cytidine|gamma-Glutamyl-beta-cyanoalanine	NA	12
20211102_063	vtc2-4	pos_1154	1.95602e+06	5-Hydroxyindoleacetylglycine	NA	12
20211102_063	vtc2-4	pos_1165	5.06724e+07	5'-Deoxyadenosine|Deoxyadenosine	NA	12
20211102_063	vtc2-4	pos_1243	1.77229e+06	NA	Thiamine	12
20211102_063	vtc2-4	pos_1262	3.60435e+07	Adenosine|Deoxyguanosine	Adenosine	12
20211102_063	vtc2-4	pos_1333	1.60912e+06	NA	1-Methyladenosine	12
20211102_063	vtc2-4	pos_1342	331889	Guanosine	NA	12
20211102_063	vtc2-4	pos_1600	3.64575e+06	Sinapoyl malate	NA	12
20211102_063	vtc2-4	pos_1619	960337	alpha-D-Galactosyl-(1->3)-1D-myo-inositol|Cellobiose|Epimelibiose|Isomaltose|Lactose|Maltose|Melibiose|Sucrose|alpha,alpha-Trehalose_1	NA	12
20211102_063	vtc2-4	pos_1703	4.40204e+07	NA	Lactose	12
20211102_063	vtc2-4	pos_1769	289838	Riboflavin	Riboflavin	12
20211102_063	vtc2-4	pos_1811	833511	S-Adenosyl-L-homocysteine	S-Adenosylhomocysteine	12
20211102_063	vtc2-4	pos_1862	1.08447e+06	S-Adenosyl-L-methionine	S-Adenosylmethionine	12
20211102_063	vtc2-4	pos_1883	799431	UDP	NA	12
20211102_063	vtc2-4	pos_1993	2.55081e+06	Glucobrassicin	NA	12
20211102_063	vtc2-4	pos_2305	5.00897e+07	NA	Kaempferitrin	12
20211102_063	vtc2-4	pos_2339	1.21805e+07	NA	Keracyanin	12
20211102_067	vtc2-4	pos_2	404146	Glycine	NA	13
20211102_067	vtc2-4	pos_40	5.35915e+07	Alanine|beta-Alanine|L-Alanine|Sarcosine	DL-Alanine	13
20211102_067	vtc2-4	pos_73	1.64978e+07	1-Aminocyclopropane-1-carboxylate	NA	13
20211102_067	vtc2-4	pos_82	1.56462e+08	3-Aminoisobutyric acid|4-Aminobutanoate	GABA	13
20211102_067	vtc2-4	pos_84	11143903532	NA	Choline	13
20211102_067	vtc2-4	pos_96	7.17121e+07	L-Serine	D-Serine	13
20211102_067	vtc2-4	pos_122	1.02448e+06	Cytosine	Cytosine	13
20211102_067	vtc2-4	pos_145	1052674547	L-Proline	D-(+)-Proline	13
20211102_067	vtc2-4	pos_164	9.71046e+07	Betaine|L-Valine	Betaine	13
20211102_067	vtc2-4	pos_175	2.57889e+08	L-Homoserine|L-Threonine	L-Threonine	13
20211102_067	vtc2-4	pos_183	6.17742e+06	4-Hydroxystyrene|Acetophenone|Phenylacetaldehyde	Acetophenone	13
20211102_067	vtc2-4	pos_200	1.98568e+06	Nicotinamide	Nicotinamide	13
20211102_067	vtc2-4	pos_201	549038	Nicotinamide	NA	13
20211102_067	vtc2-4	pos_205	4.87719e+06	Nicotinate|Nitrobenzene	Nicotinic acid	13
20211102_067	vtc2-4	pos_224	909601	Imidazole-4-acetate|Thymine	Imidazoleacetic acid	13
20211102_067	vtc2-4	pos_243	4.81205e+06	5,6-Dihydrothymine|gamma-Amino-gamma-cyanobutanoate_1	NA	13
20211102_067	vtc2-4	pos_254	3.27155e+08	Pidolic acid|L-1-Pyrroline-3-hydroxy-5-carboxylate	L-Pyroglutamic acid	13
20211102_067	vtc2-4	pos_257	8.75582e+08	N4-Acetylaminobutanal_1	D-(+)-Pipecolinic acid	13
20211102_067	vtc2-4	pos_259	2.50892e+06	N4-Acetylaminobutanal_2	NA	13
20211102_067	vtc2-4	pos_260	3.3572e+06	4-Guanidinobutanal_1	NA	13
20211102_067	vtc2-4	pos_261	447761	4-Guanidinobutanal_2	NA	13
20211102_067	vtc2-4	pos_278	2.41663e+08	Agmatine	Agmatine	13
20211102_067	vtc2-4	pos_286	1.24064e+07	(S)-4-Amino-5-oxopentanoate|5-Aminolevulinate|L-Glutamate 5-semialdehyde|Hydroxyproline	cis-4-Hydroxy-D-proline	13
20211102_067	vtc2-4	pos_288	1.65936e+07	L-Isoleucine|L-Leucine	Leucine	13
20211102_067	vtc2-4	pos_296	4.53103e+07	3-Ureidopropionate|L-Asparagine	Asparagine	13
20211102_067	vtc2-4	pos_302	8.97964e+07	L-Aspartate	L-Aspartic acid	13
20211102_067	vtc2-4	pos_320	695493	Hypoxanthine	NA	13
20211102_067	vtc2-4	pos_326	1.04959e+07	4-Aminobenzoate|Anthranilate	Trigonelline	13
20211102_067	vtc2-4	pos_327	1.40803e+06	4-Aminobenzoate|Anthranilate	Anthranilic acid	13
20211102_067	vtc2-4	pos_329	3.16945e+06	Tyramine	Tyramine	13
20211102_067	vtc2-4	pos_356	3.99917e+06	L-Histidinol	L-Histidinol	13
20211102_067	vtc2-4	pos_391	5.48537e+07	NA	4-Guanidinobutyric acid	13
20211102_067	vtc2-4	pos_395	1.34867e+08	Spermidine	Spermidine	13
20211102_067	vtc2-4	pos_404	7.79032e+08	3-Ureidoisobutyrate|L-Glutamine	DL-Glutamine	13
20211102_067	vtc2-4	pos_406	7.42486e+06	L-Lysine	DL-Lysine	13
20211102_067	vtc2-4	pos_414	4.05739e+08	Glutamate|L-Glutamate|O-Acetyl-L-serine	L-Glutamic acid	13
20211102_067	vtc2-4	pos_429	4.57382e+06	(R)-2,3-Dihydroxy-3-methylpentanoate|(R)-Mevalonate|(R)-Pantoate	NA	13
20211102_067	vtc2-4	pos_433	2.18983e+06	5,6-Dihydroxyindole	NA	13
20211102_067	vtc2-4	pos_434	4.69849e+06	L-Methionine	L-(-)-Methionine	13
20211102_067	vtc2-4	pos_453	3.39018e+06	Guanine	Guanine	13
20211102_067	vtc2-4	pos_454	1.11533e+06	N-Methyltyramine	Cathine	13
20211102_067	vtc2-4	pos_460	526213	Xanthine	NA	13
20211102_067	vtc2-4	pos_476	3.01678e+07	L-Histidine	L-Histidine	13
20211102_067	vtc2-4	pos_536	8.35525e+06	O-Acetyl-L-homoserine	2-Aminoadipic acid	13
20211102_067	vtc2-4	pos_573	3.80855e+06	NA	Methionine sulfoxide	13
20211102_067	vtc2-4	pos_578	4.005e+07	L-Phenylalanine	L-Phenylalanine	13
20211102_067	vtc2-4	pos_590	1.51937e+06	NA	Pyridoxal	13
20211102_067	vtc2-4	pos_601	927079	Pyridoxamine	Pyridoxamine	13
20211102_067	vtc2-4	pos_612	2.16609e+06	Pyridoxine	Pyridoxine	13
20211102_067	vtc2-4	pos_613	1.55542e+07	N(pi)-Methyl-L-histidine	3-Methylhistidine	13
20211102_067	vtc2-4	pos_655	5.60869e+06	N-Acetylornithine	N-Acetylornithine	13
20211102_067	vtc2-4	pos_659	5.93053e+07	L-Arginine	DL-Arginine	13
20211102_067	vtc2-4	pos_665	4.83957e+07	L-Citrulline	L-(+)-Citrulline	13
20211102_067	vtc2-4	pos_674	1.23518e+06	Allantoate	NA	13
20211102_067	vtc2-4	pos_755	3.69394e+06	NA	Indole-3-acrylic acid	13
20211102_067	vtc2-4	pos_770	1.84851e+08	7,8-Diaminononanoate|N6,N6,N6-Trimethyl-L-lysine	N6,N6,N6-Trimethyl-L-lysine	13
20211102_067	vtc2-4	pos_877	8.35605e+06	L-Tryptophan	DL-Tryptophan	13
20211102_067	vtc2-4	pos_897	9.25387e+07	cis-1,2-Dihydroxy-1,2-dihydro-8-carboxynaphthalene	Sinapinic acid	13
20211102_067	vtc2-4	pos_924	1.17625e+06	p-Hydroxyphenylacetylglycine	NA	13
20211102_067	vtc2-4	pos_961	8.6765e+06	Dethiobiotin	NA	13
20211102_067	vtc2-4	pos_973	4.4243e+06	NA	N-Acetyl-L-arginine	13
20211102_067	vtc2-4	pos_989	4.19863e+06	Zeatin	trans-Zeatin	13
20211102_067	vtc2-4	pos_1031	4.45115e+06	4-Amino-4-deoxychorismate	NA	13
20211102_067	vtc2-4	pos_1130	3.85382e+07	Cytidine|gamma-Glutamyl-beta-cyanoalanine	NA	13
20211102_067	vtc2-4	pos_1154	2.30264e+06	5-Hydroxyindoleacetylglycine	NA	13
20211102_067	vtc2-4	pos_1165	4.82088e+07	5'-Deoxyadenosine|Deoxyadenosine	NA	13
20211102_067	vtc2-4	pos_1243	1.31903e+06	NA	Thiamine	13
20211102_067	vtc2-4	pos_1262	3.73839e+07	Adenosine|Deoxyguanosine	Adenosine	13
20211102_067	vtc2-4	pos_1333	2.233e+06	NA	1-Methyladenosine	13
20211102_067	vtc2-4	pos_1342	592074	Guanosine	NA	13
20211102_067	vtc2-4	pos_1600	3.75641e+06	Sinapoyl malate	NA	13
20211102_067	vtc2-4	pos_1619	1.4399e+06	alpha-D-Galactosyl-(1->3)-1D-myo-inositol|Cellobiose|Epimelibiose|Isomaltose|Lactose|Maltose|Melibiose|Sucrose|alpha,alpha-Trehalose_1	NA	13
20211102_067	vtc2-4	pos_1703	6.05503e+07	NA	Lactose	13
20211102_067	vtc2-4	pos_1769	323947	Riboflavin	Riboflavin	13
20211102_067	vtc2-4	pos_1811	874793	S-Adenosyl-L-homocysteine	S-Adenosylhomocysteine	13
20211102_067	vtc2-4	pos_1862	1.34141e+06	S-Adenosyl-L-methionine	S-Adenosylmethionine	13
20211102_067	vtc2-4	pos_1883	1.25452e+06	UDP	NA	13
20211102_067	vtc2-4	pos_1993	1.86777e+06	Glucobrassicin	NA	13
20211102_067	vtc2-4	pos_2305	4.28635e+07	NA	Kaempferitrin	13
20211102_067	vtc2-4	pos_2339	1.06104e+07	NA	Keracyanin	13
20211102_069	pht4;4-3	pos_2	354436	Glycine	NA	27
20211102_069	pht4;4-3	pos_40	4.37701e+07	Alanine|beta-Alanine|L-Alanine|Sarcosine	DL-Alanine	27
20211102_069	pht4;4-3	pos_73	1.19081e+07	1-Aminocyclopropane-1-carboxylate	NA	27
20211102_069	pht4;4-3	pos_82	181931315	3-Aminoisobutyric acid|4-Aminobutanoate	GABA	27
20211102_069	pht4;4-3	pos_84	11120274018	NA	Choline	27
20211102_069	pht4;4-3	pos_96	6.19084e+07	L-Serine	D-Serine	27
20211102_069	pht4;4-3	pos_122	942068	Cytosine	Cytosine	27
20211102_069	pht4;4-3	pos_145	2444784852	L-Proline	D-(+)-Proline	27
20211102_069	pht4;4-3	pos_164	8.63456e+07	Betaine|L-Valine	Betaine	27
20211102_069	pht4;4-3	pos_175	1.86462e+08	L-Homoserine|L-Threonine	L-Threonine	27
20211102_069	pht4;4-3	pos_183	1.0924e+07	4-Hydroxystyrene|Acetophenone|Phenylacetaldehyde	Acetophenone	27
20211102_069	pht4;4-3	pos_200	7.44303e+06	Nicotinamide	Nicotinamide	27
20211102_069	pht4;4-3	pos_201	564102	Nicotinamide	NA	27
20211102_069	pht4;4-3	pos_205	4.82568e+06	Nicotinate|Nitrobenzene	Nicotinic acid	27
20211102_069	pht4;4-3	pos_224	1.31537e+06	Imidazole-4-acetate|Thymine	Imidazoleacetic acid	27
20211102_069	pht4;4-3	pos_243	4.70434e+06	5,6-Dihydrothymine|gamma-Amino-gamma-cyanobutanoate_1	NA	27
20211102_069	pht4;4-3	pos_254	3.18952e+08	Pidolic acid|L-1-Pyrroline-3-hydroxy-5-carboxylate	L-Pyroglutamic acid	27
20211102_069	pht4;4-3	pos_257	5.21081e+07	N4-Acetylaminobutanal_1	D-(+)-Pipecolinic acid	27
20211102_069	pht4;4-3	pos_259	3.40905e+06	N4-Acetylaminobutanal_2	NA	27
20211102_069	pht4;4-3	pos_260	3.14285e+07	4-Guanidinobutanal_1	NA	27
20211102_069	pht4;4-3	pos_261	329289	4-Guanidinobutanal_2	NA	27
20211102_069	pht4;4-3	pos_278	714117250	Agmatine	Agmatine	27
20211102_069	pht4;4-3	pos_286	1.83144e+07	(S)-4-Amino-5-oxopentanoate|5-Aminolevulinate|L-Glutamate 5-semialdehyde|Hydroxyproline	cis-4-Hydroxy-D-proline	27
20211102_069	pht4;4-3	pos_288	1.1644e+07	L-Isoleucine|L-Leucine	Leucine	27
20211102_069	pht4;4-3	pos_296	4.72847e+07	3-Ureidopropionate|L-Asparagine	Asparagine	27
20211102_069	pht4;4-3	pos_302	7.88784e+07	L-Aspartate	L-Aspartic acid	27
20211102_069	pht4;4-3	pos_320	1.27402e+06	Hypoxanthine	NA	27
20211102_069	pht4;4-3	pos_326	1.04669e+07	4-Aminobenzoate|Anthranilate	Trigonelline	27
20211102_069	pht4;4-3	pos_327	863930	4-Aminobenzoate|Anthranilate	Anthranilic acid	27
20211102_069	pht4;4-3	pos_329	5.5842e+06	Tyramine	Tyramine	27
20211102_069	pht4;4-3	pos_356	1.01545e+07	L-Histidinol	L-Histidinol	27
20211102_069	pht4;4-3	pos_391	5.61133e+07	NA	4-Guanidinobutyric acid	27
20211102_069	pht4;4-3	pos_395	1.66367e+08	Spermidine	Spermidine	27
20211102_069	pht4;4-3	pos_404	7.53932e+08	3-Ureidoisobutyrate|L-Glutamine	DL-Glutamine	27
20211102_069	pht4;4-3	pos_406	4.28611e+06	L-Lysine	DL-Lysine	27
20211102_069	pht4;4-3	pos_414	2.78094e+08	Glutamate|L-Glutamate|O-Acetyl-L-serine	L-Glutamic acid	27
20211102_069	pht4;4-3	pos_429	4.42154e+06	(R)-2,3-Dihydroxy-3-methylpentanoate|(R)-Mevalonate|(R)-Pantoate	NA	27
20211102_069	pht4;4-3	pos_433	2.38939e+06	5,6-Dihydroxyindole	NA	27
20211102_069	pht4;4-3	pos_434	7.43517e+06	L-Methionine	L-(-)-Methionine	27
20211102_069	pht4;4-3	pos_453	9.63458e+06	Guanine	Guanine	27
20211102_069	pht4;4-3	pos_454	1.19055e+06	N-Methyltyramine	Cathine	27
20211102_069	pht4;4-3	pos_460	432874	Xanthine	NA	27
20211102_069	pht4;4-3	pos_476	2.3283e+07	L-Histidine	L-Histidine	27
20211102_069	pht4;4-3	pos_536	780925	O-Acetyl-L-homoserine	2-Aminoadipic acid	27
20211102_069	pht4;4-3	pos_573	5.16404e+06	NA	Methionine sulfoxide	27
20211102_069	pht4;4-3	pos_578	2.15607e+07	L-Phenylalanine	L-Phenylalanine	27
20211102_069	pht4;4-3	pos_590	1.60441e+06	NA	Pyridoxal	27
20211102_069	pht4;4-3	pos_601	1.42123e+06	Pyridoxamine	Pyridoxamine	27
20211102_069	pht4;4-3	pos_612	3.22053e+06	Pyridoxine	Pyridoxine	27
20211102_069	pht4;4-3	pos_613	1.29321e+07	N(pi)-Methyl-L-histidine	3-Methylhistidine	27
20211102_069	pht4;4-3	pos_655	4.84557e+06	N-Acetylornithine	N-Acetylornithine	27
20211102_069	pht4;4-3	pos_659	4.12534e+07	L-Arginine	DL-Arginine	27
20211102_069	pht4;4-3	pos_665	7.35068e+07	L-Citrulline	L-(+)-Citrulline	27
20211102_069	pht4;4-3	pos_674	450806	Allantoate	NA	27
20211102_069	pht4;4-3	pos_755	2.10501e+06	NA	Indole-3-acrylic acid	27
20211102_069	pht4;4-3	pos_770	1.14935e+08	7,8-Diaminononanoate|N6,N6,N6-Trimethyl-L-lysine	N6,N6,N6-Trimethyl-L-lysine	27
20211102_069	pht4;4-3	pos_877	4.78019e+06	L-Tryptophan	DL-Tryptophan	27
20211102_069	pht4;4-3	pos_897	9.37071e+07	cis-1,2-Dihydroxy-1,2-dihydro-8-carboxynaphthalene	Sinapinic acid	27
20211102_069	pht4;4-3	pos_924	811986	p-Hydroxyphenylacetylglycine	NA	27
20211102_069	pht4;4-3	pos_961	6.98481e+06	Dethiobiotin	NA	27
20211102_069	pht4;4-3	pos_973	2.76792e+06	NA	N-Acetyl-L-arginine	27
20211102_069	pht4;4-3	pos_989	2.03327e+06	Zeatin	trans-Zeatin	27
20211102_069	pht4;4-3	pos_1031	2.82325e+06	4-Amino-4-deoxychorismate	NA	27
20211102_069	pht4;4-3	pos_1130	1.13812e+07	Cytidine|gamma-Glutamyl-beta-cyanoalanine	NA	27
20211102_069	pht4;4-3	pos_1154	NA	5-Hydroxyindoleacetylglycine	NA	27
20211102_069	pht4;4-3	pos_1165	3.25369e+07	5'-Deoxyadenosine|Deoxyadenosine	NA	27
20211102_069	pht4;4-3	pos_1243	3.71944e+06	NA	Thiamine	27
20211102_069	pht4;4-3	pos_1262	5.19816e+07	Adenosine|Deoxyguanosine	Adenosine	27
20211102_069	pht4;4-3	pos_1333	1.00302e+06	NA	1-Methyladenosine	27
20211102_069	pht4;4-3	pos_1342	919915	Guanosine	NA	27
20211102_069	pht4;4-3	pos_1600	3.90008e+06	Sinapoyl malate	NA	27
20211102_069	pht4;4-3	pos_1619	NA	alpha-D-Galactosyl-(1->3)-1D-myo-inositol|Cellobiose|Epimelibiose|Isomaltose|Lactose|Maltose|Melibiose|Sucrose|alpha,alpha-Trehalose_1	NA	27
20211102_069	pht4;4-3	pos_1703	1.47129e+07	NA	Lactose	27
20211102_069	pht4;4-3	pos_1769	528366	Riboflavin	Riboflavin	27
20211102_069	pht4;4-3	pos_1811	1.16601e+06	S-Adenosyl-L-homocysteine	S-Adenosylhomocysteine	27
20211102_069	pht4;4-3	pos_1862	1.00126e+06	S-Adenosyl-L-methionine	S-Adenosylmethionine	27
20211102_069	pht4;4-3	pos_1883	1.01663e+06	UDP	NA	27
20211102_069	pht4;4-3	pos_1993	857187	Glucobrassicin	NA	27
20211102_069	pht4;4-3	pos_2305	6.14523e+07	NA	Kaempferitrin	27
20211102_069	pht4;4-3	pos_2339	1.53238e+07	NA	Keracyanin	27
20211102_072	Col-0	pos_2	439104	Glycine	NA	5
20211102_072	Col-0	pos_40	5.17562e+07	Alanine|beta-Alanine|L-Alanine|Sarcosine	DL-Alanine	5
20211102_072	Col-0	pos_73	1.34174e+07	1-Aminocyclopropane-1-carboxylate	NA	5
20211102_072	Col-0	pos_82	3.74205e+07	3-Aminoisobutyric acid|4-Aminobutanoate	GABA	5
20211102_072	Col-0	pos_84	11678923854	NA	Choline	5
20211102_072	Col-0	pos_96	7.50915e+07	L-Serine	D-Serine	5
20211102_072	Col-0	pos_122	1.08436e+06	Cytosine	Cytosine	5
20211102_072	Col-0	pos_145	3807179827	L-Proline	D-(+)-Proline	5
20211102_072	Col-0	pos_164	9.19942e+07	Betaine|L-Valine	Betaine	5
20211102_072	Col-0	pos_175	2.07723e+08	L-Homoserine|L-Threonine	L-Threonine	5
20211102_072	Col-0	pos_183	7.89232e+06	4-Hydroxystyrene|Acetophenone|Phenylacetaldehyde	Acetophenone	5
20211102_072	Col-0	pos_200	1.19678e+06	Nicotinamide	Nicotinamide	5
20211102_072	Col-0	pos_201	NA	Nicotinamide	NA	5
20211102_072	Col-0	pos_205	5.02586e+06	Nicotinate|Nitrobenzene	Nicotinic acid	5
20211102_072	Col-0	pos_224	1.31743e+06	Imidazole-4-acetate|Thymine	Imidazoleacetic acid	5
20211102_072	Col-0	pos_243	4.00803e+06	5,6-Dihydrothymine|gamma-Amino-gamma-cyanobutanoate_1	NA	5
20211102_072	Col-0	pos_254	4.54023e+08	Pidolic acid|L-1-Pyrroline-3-hydroxy-5-carboxylate	L-Pyroglutamic acid	5
20211102_072	Col-0	pos_257	2.78203e+07	N4-Acetylaminobutanal_1	D-(+)-Pipecolinic acid	5
20211102_072	Col-0	pos_259	7.18793e+06	N4-Acetylaminobutanal_2	NA	5
20211102_072	Col-0	pos_260	4.94244e+06	4-Guanidinobutanal_1	NA	5
20211102_072	Col-0	pos_261	NA	4-Guanidinobutanal_2	NA	5
20211102_072	Col-0	pos_278	3.47578e+08	Agmatine	Agmatine	5
20211102_072	Col-0	pos_286	2.21991e+07	(S)-4-Amino-5-oxopentanoate|5-Aminolevulinate|L-Glutamate 5-semialdehyde|Hydroxyproline	cis-4-Hydroxy-D-proline	5
20211102_072	Col-0	pos_288	1.14948e+07	L-Isoleucine|L-Leucine	Leucine	5
20211102_072	Col-0	pos_296	5.58817e+07	3-Ureidopropionate|L-Asparagine	Asparagine	5
20211102_072	Col-0	pos_302	7.48203e+07	L-Aspartate	L-Aspartic acid	5
20211102_072	Col-0	pos_320	443113	Hypoxanthine	NA	5
20211102_072	Col-0	pos_326	1.2962e+07	4-Aminobenzoate|Anthranilate	Trigonelline	5
20211102_072	Col-0	pos_327	2.34596e+06	4-Aminobenzoate|Anthranilate	Anthranilic acid	5
20211102_072	Col-0	pos_329	3.88083e+06	Tyramine	Tyramine	5
20211102_072	Col-0	pos_356	1.30006e+07	L-Histidinol	L-Histidinol	5
20211102_072	Col-0	pos_391	4.62962e+07	NA	4-Guanidinobutyric acid	5
20211102_072	Col-0	pos_395	1.95266e+08	Spermidine	Spermidine	5
20211102_072	Col-0	pos_404	1074157873	3-Ureidoisobutyrate|L-Glutamine	DL-Glutamine	5
20211102_072	Col-0	pos_406	4.03845e+06	L-Lysine	DL-Lysine	5
20211102_072	Col-0	pos_414	2.30652e+08	Glutamate|L-Glutamate|O-Acetyl-L-serine	L-Glutamic acid	5
20211102_072	Col-0	pos_429	6.30959e+06	(R)-2,3-Dihydroxy-3-methylpentanoate|(R)-Mevalonate|(R)-Pantoate	NA	5
20211102_072	Col-0	pos_433	3.04728e+06	5,6-Dihydroxyindole	NA	5
20211102_072	Col-0	pos_434	9.06933e+06	L-Methionine	L-(-)-Methionine	5
20211102_072	Col-0	pos_453	2.13928e+06	Guanine	Guanine	5
20211102_072	Col-0	pos_454	2.24438e+06	N-Methyltyramine	Cathine	5
20211102_072	Col-0	pos_460	698578	Xanthine	NA	5
20211102_072	Col-0	pos_476	21298201	L-Histidine	L-Histidine	5
20211102_072	Col-0	pos_536	400015	O-Acetyl-L-homoserine	2-Aminoadipic acid	5
20211102_072	Col-0	pos_573	6.55346e+06	NA	Methionine sulfoxide	5
20211102_072	Col-0	pos_578	2.75599e+07	L-Phenylalanine	L-Phenylalanine	5
20211102_072	Col-0	pos_590	2.14133e+06	NA	Pyridoxal	5
20211102_072	Col-0	pos_601	903446	Pyridoxamine	Pyridoxamine	5
20211102_072	Col-0	pos_612	4.34858e+06	Pyridoxine	Pyridoxine	5
20211102_072	Col-0	pos_613	8.50038e+06	N(pi)-Methyl-L-histidine	3-Methylhistidine	5
20211102_072	Col-0	pos_655	5.4734e+06	N-Acetylornithine	N-Acetylornithine	5
20211102_072	Col-0	pos_659	3.37613e+07	L-Arginine	DL-Arginine	5
20211102_072	Col-0	pos_665	7.01724e+07	L-Citrulline	L-(+)-Citrulline	5
20211102_072	Col-0	pos_674	NA	Allantoate	NA	5
20211102_072	Col-0	pos_755	2.77566e+06	NA	Indole-3-acrylic acid	5
20211102_072	Col-0	pos_770	1.09064e+08	7,8-Diaminononanoate|N6,N6,N6-Trimethyl-L-lysine	N6,N6,N6-Trimethyl-L-lysine	5
20211102_072	Col-0	pos_877	6.1938e+06	L-Tryptophan	DL-Tryptophan	5
20211102_072	Col-0	pos_897	110814593	cis-1,2-Dihydroxy-1,2-dihydro-8-carboxynaphthalene	Sinapinic acid	5
20211102_072	Col-0	pos_924	894947	p-Hydroxyphenylacetylglycine	NA	5
20211102_072	Col-0	pos_961	6.7824e+06	Dethiobiotin	NA	5
20211102_072	Col-0	pos_973	1.97019e+06	NA	N-Acetyl-L-arginine	5
20211102_072	Col-0	pos_989	2.57604e+06	Zeatin	trans-Zeatin	5
20211102_072	Col-0	pos_1031	3.8999e+06	4-Amino-4-deoxychorismate	NA	5
20211102_072	Col-0	pos_1130	7.68626e+06	Cytidine|gamma-Glutamyl-beta-cyanoalanine	NA	5
20211102_072	Col-0	pos_1154	409261	5-Hydroxyindoleacetylglycine	NA	5
20211102_072	Col-0	pos_1165	7.27453e+07	5'-Deoxyadenosine|Deoxyadenosine	NA	5
20211102_072	Col-0	pos_1243	2.77732e+06	NA	Thiamine	5
20211102_072	Col-0	pos_1262	2.09313e+07	Adenosine|Deoxyguanosine	Adenosine	5
20211102_072	Col-0	pos_1333	1.1866e+06	NA	1-Methyladenosine	5
20211102_072	Col-0	pos_1342	NA	Guanosine	NA	5
20211102_072	Col-0	pos_1600	4.44149e+06	Sinapoyl malate	NA	5
20211102_072	Col-0	pos_1619	984710	alpha-D-Galactosyl-(1->3)-1D-myo-inositol|Cellobiose|Epimelibiose|Isomaltose|Lactose|Maltose|Melibiose|Sucrose|alpha,alpha-Trehalose_1	NA	5
20211102_072	Col-0	pos_1703	4.41067e+07	NA	Lactose	5
20211102_072	Col-0	pos_1769	NA	Riboflavin	Riboflavin	5
20211102_072	Col-0	pos_1811	782443	S-Adenosyl-L-homocysteine	S-Adenosylhomocysteine	5
20211102_072	Col-0	pos_1862	1.16403e+06	S-Adenosyl-L-methionine	S-Adenosylmethionine	5
20211102_072	Col-0	pos_1883	754796	UDP	NA	5
20211102_072	Col-0	pos_1993	3.43628e+06	Glucobrassicin	NA	5
20211102_072	Col-0	pos_2305	8.06229e+07	NA	Kaempferitrin	5
20211102_072	Col-0	pos_2339	1.84264e+07	NA	Keracyanin	5
20211102_075	pht4;4-3	pos_2	808819	Glycine	NA	20
20211102_075	pht4;4-3	pos_40	4.64981e+07	Alanine|beta-Alanine|L-Alanine|Sarcosine	DL-Alanine	20
20211102_075	pht4;4-3	pos_73	1.23565e+07	1-Aminocyclopropane-1-carboxylate	NA	20
20211102_075	pht4;4-3	pos_82	2.83008e+08	3-Aminoisobutyric acid|4-Aminobutanoate	GABA	20
20211102_075	pht4;4-3	pos_84	11116198614	NA	Choline	20
20211102_075	pht4;4-3	pos_96	8.00688e+07	L-Serine	D-Serine	20
20211102_075	pht4;4-3	pos_122	1.19797e+06	Cytosine	Cytosine	20
20211102_075	pht4;4-3	pos_145	1166941305	L-Proline	D-(+)-Proline	20
20211102_075	pht4;4-3	pos_164	8.41048e+07	Betaine|L-Valine	Betaine	20
20211102_075	pht4;4-3	pos_175	1.92021e+08	L-Homoserine|L-Threonine	L-Threonine	20
20211102_075	pht4;4-3	pos_183	4.44202e+06	4-Hydroxystyrene|Acetophenone|Phenylacetaldehyde	Acetophenone	20
20211102_075	pht4;4-3	pos_200	5.94046e+06	Nicotinamide	Nicotinamide	20
20211102_075	pht4;4-3	pos_201	1.05437e+06	Nicotinamide	NA	20
20211102_075	pht4;4-3	pos_205	4.40294e+06	Nicotinate|Nitrobenzene	Nicotinic acid	20
20211102_075	pht4;4-3	pos_224	1.22603e+06	Imidazole-4-acetate|Thymine	Imidazoleacetic acid	20
20211102_075	pht4;4-3	pos_243	3.64872e+06	5,6-Dihydrothymine|gamma-Amino-gamma-cyanobutanoate_1	NA	20
20211102_075	pht4;4-3	pos_254	3.57285e+08	Pidolic acid|L-1-Pyrroline-3-hydroxy-5-carboxylate	L-Pyroglutamic acid	20
20211102_075	pht4;4-3	pos_257	2.32322e+08	N4-Acetylaminobutanal_1	D-(+)-Pipecolinic acid	20
20211102_075	pht4;4-3	pos_259	NA	N4-Acetylaminobutanal_2	NA	20
20211102_075	pht4;4-3	pos_260	1.41646e+07	4-Guanidinobutanal_1	NA	20
20211102_075	pht4;4-3	pos_261	539028	4-Guanidinobutanal_2	NA	20
20211102_075	pht4;4-3	pos_278	3.66957e+08	Agmatine	Agmatine	20
20211102_075	pht4;4-3	pos_286	1.44973e+07	(S)-4-Amino-5-oxopentanoate|5-Aminolevulinate|L-Glutamate 5-semialdehyde|Hydroxyproline	cis-4-Hydroxy-D-proline	20
20211102_075	pht4;4-3	pos_288	1.46605e+07	L-Isoleucine|L-Leucine	Leucine	20
20211102_075	pht4;4-3	pos_296	5.8869e+07	3-Ureidopropionate|L-Asparagine	Asparagine	20
20211102_075	pht4;4-3	pos_302	5.80949e+07	L-Aspartate	L-Aspartic acid	20
20211102_075	pht4;4-3	pos_320	932077	Hypoxanthine	NA	20
20211102_075	pht4;4-3	pos_326	1.17931e+07	4-Aminobenzoate|Anthranilate	Trigonelline	20
20211102_075	pht4;4-3	pos_327	559169	4-Aminobenzoate|Anthranilate	Anthranilic acid	20
20211102_075	pht4;4-3	pos_329	2.35857e+06	Tyramine	Tyramine	20
20211102_075	pht4;4-3	pos_356	6.44032e+06	L-Histidinol	L-Histidinol	20
20211102_075	pht4;4-3	pos_391	5.43597e+07	NA	4-Guanidinobutyric acid	20
20211102_075	pht4;4-3	pos_395	1.68756e+08	Spermidine	Spermidine	20
20211102_075	pht4;4-3	pos_404	8.4553e+08	3-Ureidoisobutyrate|L-Glutamine	DL-Glutamine	20
20211102_075	pht4;4-3	pos_406	7.33234e+06	L-Lysine	DL-Lysine	20
20211102_075	pht4;4-3	pos_414	2.57164e+08	Glutamate|L-Glutamate|O-Acetyl-L-serine	L-Glutamic acid	20
20211102_075	pht4;4-3	pos_429	4.97452e+06	(R)-2,3-Dihydroxy-3-methylpentanoate|(R)-Mevalonate|(R)-Pantoate	NA	20
20211102_075	pht4;4-3	pos_433	2.36407e+06	5,6-Dihydroxyindole	NA	20
20211102_075	pht4;4-3	pos_434	6.17267e+06	L-Methionine	L-(-)-Methionine	20
20211102_075	pht4;4-3	pos_453	8.87426e+06	Guanine	Guanine	20
20211102_075	pht4;4-3	pos_454	1.64601e+06	N-Methyltyramine	Cathine	20
20211102_075	pht4;4-3	pos_460	505351	Xanthine	NA	20
20211102_075	pht4;4-3	pos_476	2.32242e+07	L-Histidine	L-Histidine	20
20211102_075	pht4;4-3	pos_536	3.50416e+06	O-Acetyl-L-homoserine	2-Aminoadipic acid	20
20211102_075	pht4;4-3	pos_573	4.20297e+06	NA	Methionine sulfoxide	20
20211102_075	pht4;4-3	pos_578	3.09361e+07	L-Phenylalanine	L-Phenylalanine	20
20211102_075	pht4;4-3	pos_590	1.61447e+06	NA	Pyridoxal	20
20211102_075	pht4;4-3	pos_601	931342	Pyridoxamine	Pyridoxamine	20
20211102_075	pht4;4-3	pos_612	3.24636e+06	Pyridoxine	Pyridoxine	20
20211102_075	pht4;4-3	pos_613	1.80599e+07	N(pi)-Methyl-L-histidine	3-Methylhistidine	20
20211102_075	pht4;4-3	pos_655	1.13035e+07	N-Acetylornithine	N-Acetylornithine	20
20211102_075	pht4;4-3	pos_659	5.74662e+07	L-Arginine	DL-Arginine	20
20211102_075	pht4;4-3	pos_665	6.52261e+07	L-Citrulline	L-(+)-Citrulline	20
20211102_075	pht4;4-3	pos_674	969213	Allantoate	NA	20
20211102_075	pht4;4-3	pos_755	3.22893e+06	NA	Indole-3-acrylic acid	20
20211102_075	pht4;4-3	pos_770	1.38816e+08	7,8-Diaminononanoate|N6,N6,N6-Trimethyl-L-lysine	N6,N6,N6-Trimethyl-L-lysine	20
20211102_075	pht4;4-3	pos_877	7.3153e+06	L-Tryptophan	DL-Tryptophan	20
20211102_075	pht4;4-3	pos_897	8.50303e+07	cis-1,2-Dihydroxy-1,2-dihydro-8-carboxynaphthalene	Sinapinic acid	20
20211102_075	pht4;4-3	pos_924	1.01093e+06	p-Hydroxyphenylacetylglycine	NA	20
20211102_075	pht4;4-3	pos_961	1.01206e+07	Dethiobiotin	NA	20
20211102_075	pht4;4-3	pos_973	3.20025e+06	NA	N-Acetyl-L-arginine	20
20211102_075	pht4;4-3	pos_989	2.83719e+06	Zeatin	trans-Zeatin	20
20211102_075	pht4;4-3	pos_1031	5.62446e+06	4-Amino-4-deoxychorismate	NA	20
20211102_075	pht4;4-3	pos_1130	1.617e+07	Cytidine|gamma-Glutamyl-beta-cyanoalanine	NA	20
20211102_075	pht4;4-3	pos_1154	1.26719e+06	5-Hydroxyindoleacetylglycine	NA	20
20211102_075	pht4;4-3	pos_1165	9.8715e+06	5'-Deoxyadenosine|Deoxyadenosine	NA	20
20211102_075	pht4;4-3	pos_1243	3.09454e+06	NA	Thiamine	20
20211102_075	pht4;4-3	pos_1262	5.79169e+07	Adenosine|Deoxyguanosine	Adenosine	20
20211102_075	pht4;4-3	pos_1333	2.00275e+06	NA	1-Methyladenosine	20
20211102_075	pht4;4-3	pos_1342	775459	Guanosine	NA	20
20211102_075	pht4;4-3	pos_1600	3.36868e+06	Sinapoyl malate	NA	20
20211102_075	pht4;4-3	pos_1619	789030	alpha-D-Galactosyl-(1->3)-1D-myo-inositol|Cellobiose|Epimelibiose|Isomaltose|Lactose|Maltose|Melibiose|Sucrose|alpha,alpha-Trehalose_1	NA	20
20211102_075	pht4;4-3	pos_1703	3.37229e+07	NA	Lactose	20
20211102_075	pht4;4-3	pos_1769	441878	Riboflavin	Riboflavin	20
20211102_075	pht4;4-3	pos_1811	1.03407e+06	S-Adenosyl-L-homocysteine	S-Adenosylhomocysteine	20
20211102_075	pht4;4-3	pos_1862	1.1035e+06	S-Adenosyl-L-methionine	S-Adenosylmethionine	20
20211102_075	pht4;4-3	pos_1883	972908	UDP	NA	20
20211102_075	pht4;4-3	pos_1993	NA	Glucobrassicin	NA	20
20211102_075	pht4;4-3	pos_2305	4.45385e+07	NA	Kaempferitrin	20
20211102_075	pht4;4-3	pos_2339	1.06256e+07	NA	Keracyanin	20
20211102_077	Col-0	pos_2	337265	Glycine	NA	8
20211102_077	Col-0	pos_40	3.69605e+07	Alanine|beta-Alanine|L-Alanine|Sarcosine	DL-Alanine	8
20211102_077	Col-0	pos_73	1.40502e+07	1-Aminocyclopropane-1-carboxylate	NA	8
20211102_077	Col-0	pos_82	9.3562e+07	3-Aminoisobutyric acid|4-Aminobutanoate	GABA	8
20211102_077	Col-0	pos_84	12215132218	NA	Choline	8
20211102_077	Col-0	pos_96	1.02561e+08	L-Serine	D-Serine	8
20211102_077	Col-0	pos_122	1.13569e+06	Cytosine	Cytosine	8
20211102_077	Col-0	pos_145	3631240291	L-Proline	D-(+)-Proline	8
20211102_077	Col-0	pos_164	9.77609e+07	Betaine|L-Valine	Betaine	8
20211102_077	Col-0	pos_175	2.22398e+08	L-Homoserine|L-Threonine	L-Threonine	8
20211102_077	Col-0	pos_183	2.90572e+06	4-Hydroxystyrene|Acetophenone|Phenylacetaldehyde	Acetophenone	8
20211102_077	Col-0	pos_200	3.50443e+06	Nicotinamide	Nicotinamide	8
20211102_077	Col-0	pos_201	817602	Nicotinamide	NA	8
20211102_077	Col-0	pos_205	2.06069e+06	Nicotinate|Nitrobenzene	Nicotinic acid	8
20211102_077	Col-0	pos_224	1.31449e+06	Imidazole-4-acetate|Thymine	Imidazoleacetic acid	8
20211102_077	Col-0	pos_243	4.13887e+06	5,6-Dihydrothymine|gamma-Amino-gamma-cyanobutanoate_1	NA	8
20211102_077	Col-0	pos_254	4.0222e+08	Pidolic acid|L-1-Pyrroline-3-hydroxy-5-carboxylate	L-Pyroglutamic acid	8
20211102_077	Col-0	pos_257	2.23317e+07	N4-Acetylaminobutanal_1	D-(+)-Pipecolinic acid	8
20211102_077	Col-0	pos_259	5.46412e+06	N4-Acetylaminobutanal_2	NA	8
20211102_077	Col-0	pos_260	4.38709e+06	4-Guanidinobutanal_1	NA	8
20211102_077	Col-0	pos_261	370690	4-Guanidinobutanal_2	NA	8
20211102_077	Col-0	pos_278	4.0113e+08	Agmatine	Agmatine	8
20211102_077	Col-0	pos_286	2.28668e+07	(S)-4-Amino-5-oxopentanoate|5-Aminolevulinate|L-Glutamate 5-semialdehyde|Hydroxyproline	cis-4-Hydroxy-D-proline	8
20211102_077	Col-0	pos_288	1.12587e+07	L-Isoleucine|L-Leucine	Leucine	8
20211102_077	Col-0	pos_296	6.24576e+07	3-Ureidopropionate|L-Asparagine	Asparagine	8
20211102_077	Col-0	pos_302	5.52955e+07	L-Aspartate	L-Aspartic acid	8
20211102_077	Col-0	pos_320	573370	Hypoxanthine	NA	8
20211102_077	Col-0	pos_326	1.48414e+07	4-Aminobenzoate|Anthranilate	Trigonelline	8
20211102_077	Col-0	pos_327	1.47729e+06	4-Aminobenzoate|Anthranilate	Anthranilic acid	8
20211102_077	Col-0	pos_329	1.60159e+06	Tyramine	Tyramine	8
20211102_077	Col-0	pos_356	7.2481e+06	L-Histidinol	L-Histidinol	8
20211102_077	Col-0	pos_391	4.27458e+07	NA	4-Guanidinobutyric acid	8
20211102_077	Col-0	pos_395	2.05284e+08	Spermidine	Spermidine	8
20211102_077	Col-0	pos_404	9.51966e+08	3-Ureidoisobutyrate|L-Glutamine	DL-Glutamine	8
20211102_077	Col-0	pos_406	5.80911e+06	L-Lysine	DL-Lysine	8
20211102_077	Col-0	pos_414	2.83363e+08	Glutamate|L-Glutamate|O-Acetyl-L-serine	L-Glutamic acid	8
20211102_077	Col-0	pos_429	5.60606e+06	(R)-2,3-Dihydroxy-3-methylpentanoate|(R)-Mevalonate|(R)-Pantoate	NA	8
20211102_077	Col-0	pos_433	2.6129e+06	5,6-Dihydroxyindole	NA	8
20211102_077	Col-0	pos_434	5.39894e+06	L-Methionine	L-(-)-Methionine	8
20211102_077	Col-0	pos_453	3.87876e+06	Guanine	Guanine	8
20211102_077	Col-0	pos_454	3.41358e+06	N-Methyltyramine	Cathine	8
20211102_077	Col-0	pos_460	561706	Xanthine	NA	8
20211102_077	Col-0	pos_476	1.66421e+07	L-Histidine	L-Histidine	8
20211102_077	Col-0	pos_536	577932	O-Acetyl-L-homoserine	2-Aminoadipic acid	8
20211102_077	Col-0	pos_573	4.97388e+06	NA	Methionine sulfoxide	8
20211102_077	Col-0	pos_578	2.39594e+07	L-Phenylalanine	L-Phenylalanine	8
20211102_077	Col-0	pos_590	1.7848e+06	NA	Pyridoxal	8
20211102_077	Col-0	pos_601	1.783e+06	Pyridoxamine	Pyridoxamine	8
20211102_077	Col-0	pos_612	4.62073e+06	Pyridoxine	Pyridoxine	8
20211102_077	Col-0	pos_613	9.79579e+06	N(pi)-Methyl-L-histidine	3-Methylhistidine	8
20211102_077	Col-0	pos_655	4.86978e+06	N-Acetylornithine	N-Acetylornithine	8
20211102_077	Col-0	pos_659	4.64773e+07	L-Arginine	DL-Arginine	8
20211102_077	Col-0	pos_665	5.38726e+07	L-Citrulline	L-(+)-Citrulline	8
20211102_077	Col-0	pos_674	675599	Allantoate	NA	8
20211102_077	Col-0	pos_755	2.47736e+06	NA	Indole-3-acrylic acid	8
20211102_077	Col-0	pos_770	109138817	7,8-Diaminononanoate|N6,N6,N6-Trimethyl-L-lysine	N6,N6,N6-Trimethyl-L-lysine	8
20211102_077	Col-0	pos_877	5.48076e+06	L-Tryptophan	DL-Tryptophan	8
20211102_077	Col-0	pos_897	1.01519e+08	cis-1,2-Dihydroxy-1,2-dihydro-8-carboxynaphthalene	Sinapinic acid	8
20211102_077	Col-0	pos_924	1.0537e+06	p-Hydroxyphenylacetylglycine	NA	8
20211102_077	Col-0	pos_961	6.79236e+06	Dethiobiotin	NA	8
20211102_077	Col-0	pos_973	1.26114e+06	NA	N-Acetyl-L-arginine	8
20211102_077	Col-0	pos_989	2.57917e+06	Zeatin	trans-Zeatin	8
20211102_077	Col-0	pos_1031	4.02603e+06	4-Amino-4-deoxychorismate	NA	8
20211102_077	Col-0	pos_1130	6.772e+06	Cytidine|gamma-Glutamyl-beta-cyanoalanine	NA	8
20211102_077	Col-0	pos_1154	480125	5-Hydroxyindoleacetylglycine	NA	8
20211102_077	Col-0	pos_1165	4.24817e+07	5'-Deoxyadenosine|Deoxyadenosine	NA	8
20211102_077	Col-0	pos_1243	3.59317e+06	NA	Thiamine	8
20211102_077	Col-0	pos_1262	6.99423e+07	Adenosine|Deoxyguanosine	Adenosine	8
20211102_077	Col-0	pos_1333	1.95116e+06	NA	1-Methyladenosine	8
20211102_077	Col-0	pos_1342	540593	Guanosine	NA	8
20211102_077	Col-0	pos_1600	3.90894e+06	Sinapoyl malate	NA	8
20211102_077	Col-0	pos_1619	778095	alpha-D-Galactosyl-(1->3)-1D-myo-inositol|Cellobiose|Epimelibiose|Isomaltose|Lactose|Maltose|Melibiose|Sucrose|alpha,alpha-Trehalose_1	NA	8
20211102_077	Col-0	pos_1703	3.44897e+07	NA	Lactose	8
20211102_077	Col-0	pos_1769	554074	Riboflavin	Riboflavin	8
20211102_077	Col-0	pos_1811	708030	S-Adenosyl-L-homocysteine	S-Adenosylhomocysteine	8
20211102_077	Col-0	pos_1862	1.16697e+06	S-Adenosyl-L-methionine	S-Adenosylmethionine	8
20211102_077	Col-0	pos_1883	873580	UDP	NA	8
20211102_077	Col-0	pos_1993	1.81998e+06	Glucobrassicin	NA	8
20211102_077	Col-0	pos_2305	3.90185e+07	NA	Kaempferitrin	8
20211102_077	Col-0	pos_2339	9.36857e+06	NA	Keracyanin	8
20211102_079	pht4;4-3	pos_2	641481	Glycine	NA	23
20211102_079	pht4;4-3	pos_40	5.49821e+07	Alanine|beta-Alanine|L-Alanine|Sarcosine	DL-Alanine	23
20211102_079	pht4;4-3	pos_73	1.3349e+07	1-Aminocyclopropane-1-carboxylate	NA	23
20211102_079	pht4;4-3	pos_82	1.0354e+08	3-Aminoisobutyric acid|4-Aminobutanoate	GABA	23
20211102_079	pht4;4-3	pos_84	9898655312	NA	Choline	23
20211102_079	pht4;4-3	pos_96	7.93361e+07	L-Serine	D-Serine	23
20211102_079	pht4;4-3	pos_122	844772	Cytosine	Cytosine	23
20211102_079	pht4;4-3	pos_145	2867671157	L-Proline	D-(+)-Proline	23
20211102_079	pht4;4-3	pos_164	8.05451e+07	Betaine|L-Valine	Betaine	23
20211102_079	pht4;4-3	pos_175	2.04213e+08	L-Homoserine|L-Threonine	L-Threonine	23
20211102_079	pht4;4-3	pos_183	7.21291e+06	4-Hydroxystyrene|Acetophenone|Phenylacetaldehyde	Acetophenone	23
20211102_079	pht4;4-3	pos_200	5.04045e+06	Nicotinamide	Nicotinamide	23
20211102_079	pht4;4-3	pos_201	468693	Nicotinamide	NA	23
20211102_079	pht4;4-3	pos_205	3.24399e+06	Nicotinate|Nitrobenzene	Nicotinic acid	23
20211102_079	pht4;4-3	pos_224	1.20255e+06	Imidazole-4-acetate|Thymine	Imidazoleacetic acid	23
20211102_079	pht4;4-3	pos_243	4.80686e+06	5,6-Dihydrothymine|gamma-Amino-gamma-cyanobutanoate_1	NA	23
20211102_079	pht4;4-3	pos_254	3.52224e+08	Pidolic acid|L-1-Pyrroline-3-hydroxy-5-carboxylate	L-Pyroglutamic acid	23
20211102_079	pht4;4-3	pos_257	5.67737e+07	N4-Acetylaminobutanal_1	D-(+)-Pipecolinic acid	23
20211102_079	pht4;4-3	pos_259	3.76224e+06	N4-Acetylaminobutanal_2	NA	23
20211102_079	pht4;4-3	pos_260	5.0026e+07	4-Guanidinobutanal_1	NA	23
20211102_079	pht4;4-3	pos_261	448650	4-Guanidinobutanal_2	NA	23
20211102_079	pht4;4-3	pos_278	8.49756e+08	Agmatine	Agmatine	23
20211102_079	pht4;4-3	pos_286	1.97344e+07	(S)-4-Amino-5-oxopentanoate|5-Aminolevulinate|L-Glutamate 5-semialdehyde|Hydroxyproline	cis-4-Hydroxy-D-proline	23
20211102_079	pht4;4-3	pos_288	1.22924e+07	L-Isoleucine|L-Leucine	Leucine	23
20211102_079	pht4;4-3	pos_296	5.33641e+07	3-Ureidopropionate|L-Asparagine	Asparagine	23
20211102_079	pht4;4-3	pos_302	6.45695e+07	L-Aspartate	L-Aspartic acid	23
20211102_079	pht4;4-3	pos_320	873572	Hypoxanthine	NA	23
20211102_079	pht4;4-3	pos_326	1.01296e+07	4-Aminobenzoate|Anthranilate	Trigonelline	23
20211102_079	pht4;4-3	pos_327	1.3014e+06	4-Aminobenzoate|Anthranilate	Anthranilic acid	23
20211102_079	pht4;4-3	pos_329	3.7438e+06	Tyramine	Tyramine	23
20211102_079	pht4;4-3	pos_356	1.02109e+07	L-Histidinol	L-Histidinol	23
20211102_079	pht4;4-3	pos_391	5.52796e+07	NA	4-Guanidinobutyric acid	23
20211102_079	pht4;4-3	pos_395	1.72195e+08	Spermidine	Spermidine	23
20211102_079	pht4;4-3	pos_404	8.3317e+08	3-Ureidoisobutyrate|L-Glutamine	DL-Glutamine	23
20211102_079	pht4;4-3	pos_406	4.7272e+06	L-Lysine	DL-Lysine	23
20211102_079	pht4;4-3	pos_414	2.32422e+08	Glutamate|L-Glutamate|O-Acetyl-L-serine	L-Glutamic acid	23
20211102_079	pht4;4-3	pos_429	4.95563e+06	(R)-2,3-Dihydroxy-3-methylpentanoate|(R)-Mevalonate|(R)-Pantoate	NA	23
20211102_079	pht4;4-3	pos_433	2.14661e+06	5,6-Dihydroxyindole	NA	23
20211102_079	pht4;4-3	pos_434	8.11961e+06	L-Methionine	L-(-)-Methionine	23
20211102_079	pht4;4-3	pos_453	6.47437e+06	Guanine	Guanine	23
20211102_079	pht4;4-3	pos_454	1.32962e+06	N-Methyltyramine	Cathine	23
20211102_079	pht4;4-3	pos_460	524475	Xanthine	NA	23
20211102_079	pht4;4-3	pos_476	2.36663e+07	L-Histidine	L-Histidine	23
20211102_079	pht4;4-3	pos_536	720967	O-Acetyl-L-homoserine	2-Aminoadipic acid	23
20211102_079	pht4;4-3	pos_573	5.10879e+06	NA	Methionine sulfoxide	23
20211102_079	pht4;4-3	pos_578	2.3308e+07	L-Phenylalanine	L-Phenylalanine	23
20211102_079	pht4;4-3	pos_590	1.49032e+06	NA	Pyridoxal	23
20211102_079	pht4;4-3	pos_601	1.32418e+06	Pyridoxamine	Pyridoxamine	23
20211102_079	pht4;4-3	pos_612	3.36922e+06	Pyridoxine	Pyridoxine	23
20211102_079	pht4;4-3	pos_613	1.20076e+07	N(pi)-Methyl-L-histidine	3-Methylhistidine	23
20211102_079	pht4;4-3	pos_655	7.89227e+06	N-Acetylornithine	N-Acetylornithine	23
20211102_079	pht4;4-3	pos_659	5.19208e+07	L-Arginine	DL-Arginine	23
20211102_079	pht4;4-3	pos_665	6.2941e+07	L-Citrulline	L-(+)-Citrulline	23
20211102_079	pht4;4-3	pos_674	398064	Allantoate	NA	23
20211102_079	pht4;4-3	pos_755	1.87241e+06	NA	Indole-3-acrylic acid	23
20211102_079	pht4;4-3	pos_770	9.98215e+07	7,8-Diaminononanoate|N6,N6,N6-Trimethyl-L-lysine	N6,N6,N6-Trimethyl-L-lysine	23
20211102_079	pht4;4-3	pos_877	4.19191e+06	L-Tryptophan	DL-Tryptophan	23
20211102_079	pht4;4-3	pos_897	8.01424e+07	cis-1,2-Dihydroxy-1,2-dihydro-8-carboxynaphthalene	Sinapinic acid	23
20211102_079	pht4;4-3	pos_924	598290	p-Hydroxyphenylacetylglycine	NA	23
20211102_079	pht4;4-3	pos_961	5.37152e+06	Dethiobiotin	NA	23
20211102_079	pht4;4-3	pos_973	3.40117e+06	NA	N-Acetyl-L-arginine	23
20211102_079	pht4;4-3	pos_989	1.82133e+06	Zeatin	trans-Zeatin	23
20211102_079	pht4;4-3	pos_1031	2.13466e+06	4-Amino-4-deoxychorismate	NA	23
20211102_079	pht4;4-3	pos_1130	1.02683e+07	Cytidine|gamma-Glutamyl-beta-cyanoalanine	NA	23
20211102_079	pht4;4-3	pos_1154	225387	5-Hydroxyindoleacetylglycine	NA	23
20211102_079	pht4;4-3	pos_1165	4.18249e+07	5'-Deoxyadenosine|Deoxyadenosine	NA	23
20211102_079	pht4;4-3	pos_1243	3.52676e+06	NA	Thiamine	23
20211102_079	pht4;4-3	pos_1262	4.99532e+07	Adenosine|Deoxyguanosine	Adenosine	23
20211102_079	pht4;4-3	pos_1333	1.3847e+06	NA	1-Methyladenosine	23
20211102_079	pht4;4-3	pos_1342	642236	Guanosine	NA	23
20211102_079	pht4;4-3	pos_1600	3.31486e+06	Sinapoyl malate	NA	23
20211102_079	pht4;4-3	pos_1619	648246	alpha-D-Galactosyl-(1->3)-1D-myo-inositol|Cellobiose|Epimelibiose|Isomaltose|Lactose|Maltose|Melibiose|Sucrose|alpha,alpha-Trehalose_1	NA	23
20211102_079	pht4;4-3	pos_1703	2.95762e+07	NA	Lactose	23
20211102_079	pht4;4-3	pos_1769	427188	Riboflavin	Riboflavin	23
20211102_079	pht4;4-3	pos_1811	988894	S-Adenosyl-L-homocysteine	S-Adenosylhomocysteine	23
20211102_079	pht4;4-3	pos_1862	1.24925e+06	S-Adenosyl-L-methionine	S-Adenosylmethionine	23
20211102_079	pht4;4-3	pos_1883	841529	UDP	NA	23
20211102_079	pht4;4-3	pos_1993	1.34238e+06	Glucobrassicin	NA	23
20211102_079	pht4;4-3	pos_2305	7.27306e+07	NA	Kaempferitrin	23
20211102_079	pht4;4-3	pos_2339	1.83866e+07	NA	Keracyanin	23
20211102_082	vtc2-4	pos_2	644653	Glycine	NA	16
20211102_082	vtc2-4	pos_40	4.99463e+07	Alanine|beta-Alanine|L-Alanine|Sarcosine	DL-Alanine	16
20211102_082	vtc2-4	pos_73	1.58511e+07	1-Aminocyclopropane-1-carboxylate	NA	16
20211102_082	vtc2-4	pos_82	2.04553e+08	3-Aminoisobutyric acid|4-Aminobutanoate	GABA	16
20211102_082	vtc2-4	pos_84	11933834230	NA	Choline	16
20211102_082	vtc2-4	pos_96	6.11862e+07	L-Serine	D-Serine	16
20211102_082	vtc2-4	pos_122	1.14015e+06	Cytosine	Cytosine	16
20211102_082	vtc2-4	pos_145	2561219072	L-Proline	D-(+)-Proline	16
20211102_082	vtc2-4	pos_164	1.15471e+08	Betaine|L-Valine	Betaine	16
20211102_082	vtc2-4	pos_175	2.42022e+08	L-Homoserine|L-Threonine	L-Threonine	16
20211102_082	vtc2-4	pos_183	7.29619e+06	4-Hydroxystyrene|Acetophenone|Phenylacetaldehyde	Acetophenone	16
20211102_082	vtc2-4	pos_200	5.2477e+06	Nicotinamide	Nicotinamide	16
20211102_082	vtc2-4	pos_201	678515	Nicotinamide	NA	16
20211102_082	vtc2-4	pos_205	4.58576e+06	Nicotinate|Nitrobenzene	Nicotinic acid	16
20211102_082	vtc2-4	pos_224	961678	Imidazole-4-acetate|Thymine	Imidazoleacetic acid	16
20211102_082	vtc2-4	pos_243	5.14468e+06	5,6-Dihydrothymine|gamma-Amino-gamma-cyanobutanoate_1	NA	16
20211102_082	vtc2-4	pos_254	3.56677e+08	Pidolic acid|L-1-Pyrroline-3-hydroxy-5-carboxylate	L-Pyroglutamic acid	16
20211102_082	vtc2-4	pos_257	380438229	N4-Acetylaminobutanal_1	D-(+)-Pipecolinic acid	16
20211102_082	vtc2-4	pos_259	2.77932e+06	N4-Acetylaminobutanal_2	NA	16
20211102_082	vtc2-4	pos_260	1.50587e+07	4-Guanidinobutanal_1	NA	16
20211102_082	vtc2-4	pos_261	629187	4-Guanidinobutanal_2	NA	16
20211102_082	vtc2-4	pos_278	442518861	Agmatine	Agmatine	16
20211102_082	vtc2-4	pos_286	2.52318e+07	(S)-4-Amino-5-oxopentanoate|5-Aminolevulinate|L-Glutamate 5-semialdehyde|Hydroxyproline	cis-4-Hydroxy-D-proline	16
20211102_082	vtc2-4	pos_288	1.20544e+07	L-Isoleucine|L-Leucine	Leucine	16
20211102_082	vtc2-4	pos_296	8.97889e+07	3-Ureidopropionate|L-Asparagine	Asparagine	16
20211102_082	vtc2-4	pos_302	8.32535e+07	L-Aspartate	L-Aspartic acid	16
20211102_082	vtc2-4	pos_320	1.22235e+06	Hypoxanthine	NA	16
20211102_082	vtc2-4	pos_326	9.26235e+06	4-Aminobenzoate|Anthranilate	Trigonelline	16
20211102_082	vtc2-4	pos_327	705559	4-Aminobenzoate|Anthranilate	Anthranilic acid	16
20211102_082	vtc2-4	pos_329	3.84491e+06	Tyramine	Tyramine	16
20211102_082	vtc2-4	pos_356	8.49237e+06	L-Histidinol	L-Histidinol	16
20211102_082	vtc2-4	pos_391	4.15357e+07	NA	4-Guanidinobutyric acid	16
20211102_082	vtc2-4	pos_395	1.77784e+08	Spermidine	Spermidine	16
20211102_082	vtc2-4	pos_404	5.46582e+08	3-Ureidoisobutyrate|L-Glutamine	DL-Glutamine	16
20211102_082	vtc2-4	pos_406	6.68979e+06	L-Lysine	DL-Lysine	16
20211102_082	vtc2-4	pos_414	3.59845e+08	Glutamate|L-Glutamate|O-Acetyl-L-serine	L-Glutamic acid	16
20211102_082	vtc2-4	pos_429	3.3978e+06	(R)-2,3-Dihydroxy-3-methylpentanoate|(R)-Mevalonate|(R)-Pantoate	NA	16
20211102_082	vtc2-4	pos_433	2.00335e+06	5,6-Dihydroxyindole	NA	16
20211102_082	vtc2-4	pos_434	6.76938e+06	L-Methionine	L-(-)-Methionine	16
20211102_082	vtc2-4	pos_453	1.15764e+07	Guanine	Guanine	16
20211102_082	vtc2-4	pos_454	1.74518e+06	N-Methyltyramine	Cathine	16
20211102_082	vtc2-4	pos_460	502106	Xanthine	NA	16
20211102_082	vtc2-4	pos_476	3.06746e+07	L-Histidine	L-Histidine	16
20211102_082	vtc2-4	pos_536	4.24724e+06	O-Acetyl-L-homoserine	2-Aminoadipic acid	16
20211102_082	vtc2-4	pos_573	5.04518e+06	NA	Methionine sulfoxide	16
20211102_082	vtc2-4	pos_578	3.04147e+07	L-Phenylalanine	L-Phenylalanine	16
20211102_082	vtc2-4	pos_590	1.36969e+06	NA	Pyridoxal	16
20211102_082	vtc2-4	pos_601	1.18206e+06	Pyridoxamine	Pyridoxamine	16
20211102_082	vtc2-4	pos_612	1.81342e+06	Pyridoxine	Pyridoxine	16
20211102_082	vtc2-4	pos_613	2.19085e+07	N(pi)-Methyl-L-histidine	3-Methylhistidine	16
20211102_082	vtc2-4	pos_655	1.93377e+07	N-Acetylornithine	N-Acetylornithine	16
20211102_082	vtc2-4	pos_659	7.06101e+07	L-Arginine	DL-Arginine	16
20211102_082	vtc2-4	pos_665	6.52408e+07	L-Citrulline	L-(+)-Citrulline	16
20211102_082	vtc2-4	pos_674	1.64151e+06	Allantoate	NA	16
20211102_082	vtc2-4	pos_755	3.51647e+06	NA	Indole-3-acrylic acid	16
20211102_082	vtc2-4	pos_770	1.39087e+08	7,8-Diaminononanoate|N6,N6,N6-Trimethyl-L-lysine	N6,N6,N6-Trimethyl-L-lysine	16
20211102_082	vtc2-4	pos_877	7.82312e+06	L-Tryptophan	DL-Tryptophan	16
20211102_082	vtc2-4	pos_897	9.00001e+07	cis-1,2-Dihydroxy-1,2-dihydro-8-carboxynaphthalene	Sinapinic acid	16
20211102_082	vtc2-4	pos_924	1.74781e+06	p-Hydroxyphenylacetylglycine	NA	16
20211102_082	vtc2-4	pos_961	7.26117e+06	Dethiobiotin	NA	16
20211102_082	vtc2-4	pos_973	3.89725e+06	NA	N-Acetyl-L-arginine	16
20211102_082	vtc2-4	pos_989	3.83814e+06	Zeatin	trans-Zeatin	16
20211102_082	vtc2-4	pos_1031	5.37077e+06	4-Amino-4-deoxychorismate	NA	16
20211102_082	vtc2-4	pos_1130	2.54299e+07	Cytidine|gamma-Glutamyl-beta-cyanoalanine	NA	16
20211102_082	vtc2-4	pos_1154	1.10806e+06	5-Hydroxyindoleacetylglycine	NA	16
20211102_082	vtc2-4	pos_1165	3.44576e+07	5'-Deoxyadenosine|Deoxyadenosine	NA	16
20211102_082	vtc2-4	pos_1243	1.75651e+06	NA	Thiamine	16
20211102_082	vtc2-4	pos_1262	6.94604e+07	Adenosine|Deoxyguanosine	Adenosine	16
20211102_082	vtc2-4	pos_1333	1.32337e+06	NA	1-Methyladenosine	16
20211102_082	vtc2-4	pos_1342	782780	Guanosine	NA	16
20211102_082	vtc2-4	pos_1600	3.50735e+06	Sinapoyl malate	NA	16
20211102_082	vtc2-4	pos_1619	NA	alpha-D-Galactosyl-(1->3)-1D-myo-inositol|Cellobiose|Epimelibiose|Isomaltose|Lactose|Maltose|Melibiose|Sucrose|alpha,alpha-Trehalose_1	NA	16
20211102_082	vtc2-4	pos_1703	1.4724e+07	NA	Lactose	16
20211102_082	vtc2-4	pos_1769	478473	Riboflavin	Riboflavin	16
20211102_082	vtc2-4	pos_1811	1.26822e+06	S-Adenosyl-L-homocysteine	S-Adenosylhomocysteine	16
20211102_082	vtc2-4	pos_1862	987188	S-Adenosyl-L-methionine	S-Adenosylmethionine	16
20211102_082	vtc2-4	pos_1883	1.03891e+06	UDP	NA	16
20211102_082	vtc2-4	pos_1993	913344	Glucobrassicin	NA	16
20211102_082	vtc2-4	pos_2305	3.19178e+07	NA	Kaempferitrin	16
[truncated: 4,319 more rows]

## Sheet: met_level_diff_all_metabolites
row_ID	foldchange_Col-0_pht4;4-3	p_value_Col-0_pht4;4-3	fdr_p_Col-0_pht4;4-3	foldchange_Col-0_vtc2-4	p_value_Col-0_vtc2-4	fdr_p_Col-0_vtc2-4	foldchange_pht4;4-3_vtc2-4	p_value_pht4;4-3_vtc2-4	fdr_p_pht4;4-3_vtc2-4	MS1_metabolite_name (level D)	MS2_metabolite_name (level B)
pos_2	0.646191	0.0305568	0.0803403	0.550174	0.0237763	0.0457842	0.851412	0.454683	0.563516	Glycine	NA
pos_40	0.972216	0.780279	0.820624	0.918183	0.422994	0.480769	0.944423	0.362663	0.472069	Alanine|beta-Alanine|L-Alanine|Sarcosine	DL-Alanine
pos_73	0.874785	0.0882647	0.167918	0.692961	6.15567e-05	0.00075488	0.79215	0.00110533	0.00598935	1-Aminocyclopropane-1-carboxylate	NA
pos_82	0.460168	0.00549902	0.0240314	0.420847	0.000350098	0.00189704	0.914552	0.617224	0.711946	3-Aminoisobutyric acid|4-Aminobutanoate	GABA
pos_84	1.18258	0.000854462	0.00698598	1.12152	0.00957498	0.0234839	0.948363	0.055984	0.121909	NA	Choline
pos_96	1.08793	0.291826	0.402931	1.10177	0.223171	0.290497	1.01272	0.864374	0.903136	L-Serine	D-Serine
pos_122	1.31709	0.0187251	0.0562675	1.08756	0.414384	0.477383	0.825731	0.0177704	0.047041	Cytosine	Cytosine
pos_145	1.19302	0.186278	0.298555	1.44065	0.00304682	0.00985984	1.20756	0.216229	0.313074	L-Proline	D-(+)-Proline
pos_164	1.09868	0.220068	0.330102	0.773012	0.315556	0.382941	0.703584	0.190784	0.290541	Betaine|L-Valine	Betaine
pos_175	0.914924	0.215243	0.324947	0.725956	0.000115012	0.00115057	0.793461	0.000777756	0.00503381	L-Homoserine|L-Threonine	L-Threonine
pos_183	0.903903	0.574959	0.682946	1.48312	0.0930881	0.140841	1.6408	0.00201426	0.0086471	4-Hydroxystyrene|Acetophenone|Phenylacetaldehyde	Acetophenone
pos_200	0.473463	0.00117842	0.00765973	0.886474	0.599322	0.654211	1.87232	0.0032957	0.0121889	Nicotinamide	Nicotinamide
pos_205	0.747966	0.0478616	0.108734	0.625736	0.00351069	0.0109228	0.836583	0.0595214	0.124941	Nicotinate|Nitrobenzene	Nicotinic acid
pos_224	0.984535	0.810962	0.847165	1.28864	0.00186643	0.00669044	1.30889	0.00054978	0.00380834	Imidazole-4-acetate|Thymine	Imidazoleacetic acid
pos_243	0.805031	0.0154534	0.0495355	0.793078	0.00675905	0.0185277	0.985152	0.784578	0.842427	5,6-Dihydrothymine|gamma-Amino-gamma-cyanobutanoate_1	NA
pos_254	1.19456	0.000653958	0.00638239	1.23258	0.000217608	0.00137034	1.03183	0.20416	0.30299	Pidolic acid|L-1-Pyrroline-3-hydroxy-5-carboxylate	L-Pyroglutamic acid
pos_257	0.332006	0.0209022	0.0605422	0.0617879	0.000118514	0.00115057	0.186105	0.000227012	0.00220391	N4-Acetylaminobutanal_1	D-(+)-Pipecolinic acid
pos_259	1.34338	0.0186374	0.0562675	1.80372	2.3211e-05	0.000480877	1.34267	0.0445258	0.100754	N4-Acetylaminobutanal_2	NA
pos_260	0.419691	0.00668318	0.0272613	1.97041	0.229304	0.296821	4.6949	1.35859e-05	0.000395689	4-Guanidinobutanal_1	NA
pos_261	0.642894	0.0209569	0.0605422	0.6857	0.0172115	0.035806	1.06658	0.691946	0.778651	4-Guanidinobutanal_2	NA
pos_278	0.805349	0.313375	0.421436	1.83674	0.0838102	0.129817	2.28068	0.000236819	0.00220715	Agmatine	Agmatine
pos_286	0.912181	0.422094	0.536794	0.976194	0.830092	0.871222	1.07018	0.611474	0.708823	(S)-4-Amino-5-oxopentanoate|5-Aminolevulinate|L-Glutamate 5-semialdehyde|Hydroxyproline	cis-4-Hydroxy-D-proline
pos_288	0.961182	0.439505	0.555915	0.873237	0.0441373	0.0750656	0.908504	0.0958468	0.174471	L-Isoleucine|L-Leucine	Leucine
pos_296	1.05739	0.40691	0.520311	1.16519	0.134761	0.189152	1.10195	0.376679	0.484896	3-Ureidopropionate|L-Asparagine	Asparagine
pos_302	0.876237	0.110677	0.194726	0.735834	7.91857e-05	0.000922513	0.839765	0.0254094	0.063165	L-Aspartate	L-Aspartic acid
pos_320	0.650736	0.0111717	0.0402181	0.752686	0.038151	0.0678564	1.15667	0.292767	0.394305	Hypoxanthine	NA
pos_326	1.15995	0.0352933	0.0888026	1.19152	0.0314385	0.0567843	1.02722	0.623635	0.715797	4-Aminobenzoate|Anthranilate	Trigonelline
pos_327	1.89185	0.00103038	0.0072626	1.73054	0.00214687	0.00757912	0.914733	0.587578	0.689905	4-Aminobenzoate|Anthranilate	Anthranilic acid
pos_329	0.91194	0.598444	0.693247	1.48514	0.0841301	0.129817	1.62855	0.00230536	0.00910422	Tyramine	Tyramine
pos_356	1.20544	0.202449	0.317941	1.62621	0.010549	0.0248274	1.34906	0.00552487	0.0175054	L-Histidinol	L-Histidinol
pos_391	0.810828	0.00675707	0.0272613	0.891568	0.215955	0.282683	1.09958	0.170389	0.262918	NA	4-Guanidinobutyric acid
pos_395	1.57334	0.0106475	0.0395479	1.55968	0.0133723	0.029959	0.99132	0.940377	0.948519	Spermidine	Spermidine
pos_404	1.19933	0.000709155	0.00638239	1.28268	0.000165252	0.00137034	1.0695	0.141281	0.229275	3-Ureidoisobutyrate|L-Glutamine	DL-Glutamine
pos_406	0.980394	0.816202	0.84885	0.767614	0.0025251	0.0082866	0.782965	0.00752441	0.0227687	L-Lysine	DL-Lysine
pos_414	1.0067	0.928435	0.944582	0.723468	5.28251e-06	0.000153853	0.718655	6.16388e-05	0.000890828	Glutamate|L-Glutamate|O-Acetyl-L-serine	L-Glutamic acid
pos_429	1.15589	0.0272442	0.0724449	1.18951	0.0131519	0.0297515	1.02908	0.559751	0.682838	(R)-2,3-Dihydroxy-3-methylpentanoate|(R)-Mevalonate|(R)-Pantoate	NA
pos_433	1.16504	0.00770826	0.0295694	1.28959	0.00021531	0.00137034	1.10691	0.0242704	0.0614673	5,6-Dihydroxyindole	NA
pos_434	0.946443	0.39833	0.514968	1.13652	0.0968251	0.144617	1.20084	0.00393008	0.0140878	L-Methionine	L-(-)-Methionine
pos_453	0.444545	0.000865784	0.00698598	0.553223	0.0211593	0.0420771	1.24447	0.252009	0.349513	Guanine	Guanine
pos_454	1.94488	0.0115178	0.040836	1.92138	0.0129844	0.0296605	0.987914	0.92594	0.938017	N-Methyltyramine	Cathine
pos_460	1.05869	0.612024	0.702922	1.01085	0.921232	0.937448	0.954812	0.568362	0.685894	Xanthine	NA
pos_476	0.809923	0.0002946	0.0041822	0.670592	2.47662e-05	0.000480877	0.82797	0.00487817	0.0164418	L-Histidine	L-Histidine
pos_573	1.0212	0.758006	0.802594	1.13975	0.0920455	0.140174	1.11608	0.0587607	0.124466	NA	Methionine sulfoxide
pos_578	1.09164	0.257295	0.368454	0.86011	0.0548796	0.0881859	0.787905	0.00169876	0.00791621	L-Phenylalanine	L-Phenylalanine
pos_590	1.16952	0.00633064	0.026453	1.28354	0.000249513	0.00149068	1.09749	0.0313133	0.0752164	NA	Pyridoxal
pos_601	1.18309	0.154488	0.261958	1.15367	0.208704	0.274735	0.975135	0.762339	0.826163	Pyridoxamine	Pyridoxamine
pos_612	1.56649	0.0141008	0.0464729	1.99361	0.00106782	0.00436494	1.27266	0.140641	0.229275	Pyridoxine	Pyridoxine
pos_613	0.643152	0.0411616	0.0992972	0.496415	0.00351592	0.0109228	0.771847	0.178169	0.273115	N(pi)-Methyl-L-histidine	3-Methylhistidine
pos_655	0.571381	0.00945704	0.0356927	0.421616	0.00405889	0.0119711	0.737888	0.14826	0.233409	N-Acetylornithine	N-Acetylornithine
pos_659	0.669274	0.000278157	0.0041822	0.610067	1.55234e-05	0.000401885	0.911536	0.242882	0.342979	L-Arginine	DL-Arginine
pos_665	0.906541	0.056938	0.124519	1.08371	0.14415	0.19969	1.19543	0.00444828	0.0152419	L-Citrulline	L-(+)-Citrulline
pos_674	0.898083	0.63185	0.721234	0.606236	0.0171622	0.035806	0.675034	0.0685715	0.140291	Allantoate	NA
pos_755	1.20436	0.102846	0.185122	0.898962	0.231281	0.297726	0.746423	0.000955643	0.00543085	NA	Indole-3-acrylic acid
pos_770	1.11073	0.0946074	0.175699	0.727715	0.00018394	0.00137034	0.655167	1.78385e-05	0.00046182	7,8-Diaminononanoate|N6,N6,N6-Trimethyl-L-lysine	N6,N6,N6-Trimethyl-L-lysine
pos_877	1.19674	0.12032	0.208555	0.897823	0.234167	0.298147	0.750225	0.00102795	0.0057027	L-Tryptophan	DL-Tryptophan
pos_897	1.16709	9.45638e-05	0.00201163	1.13799	0.000333555	0.00185044	0.975066	0.437788	0.545479	cis-1,2-Dihydroxy-1,2-dihydro-8-carboxynaphthalene	Sinapinic acid
pos_924	1.19119	0.0348109	0.0888026	0.65348	0.00726198	0.0196749	0.548596	0.00140926	0.0071382	p-Hydroxyphenylacetylglycine	NA
pos_961	1.03965	0.680251	0.750843	0.856166	0.050437	0.0831478	0.82351	0.0727579	0.146143	Dethiobiotin	NA
pos_973	0.657404	4.90351e-05	0.00127491	0.463709	5.9648e-07	6.73532e-05	0.705364	0.000292319	0.00243251	NA	N-Acetyl-L-arginine
pos_989	1.34217	0.078846	0.156356	0.765657	0.03966	0.070006	0.57046	5.84168e-08	6.80555e-06	Zeatin	trans-Zeatin
pos_1031	1.22992	0.158624	0.267036	0.723884	0.00935415	0.0234623	0.58856	0.000897058	0.00535935	4-Amino-4-deoxychorismate	NA
pos_1130	0.610447	0.00527788	0.0237504	0.280322	0.000236754	0.00145167	0.459208	0.00147406	0.00725902	Cytidine|gamma-Glutamyl-beta-cyanoalanine	NA
pos_1154	0.762701	0.490399	0.600803	0.239042	8.93068e-05	0.00094584	0.313415	0.000566613	0.00380834	5-Hydroxyindoleacetylglycine	NA
pos_1165	1.52157	0.135042	0.230655	0.999515	0.997881	0.998445	0.656895	0.0461077	0.103299	5'-Deoxyadenosine|Deoxyadenosine	NA
pos_1243	1.07837	0.685808	0.752727	2.37759	0.00596026	0.0167318	2.2048	8.65322e-05	0.00106116	NA	Thiamine
pos_1262	0.981616	0.916253	0.936258	0.966355	0.843458	0.877347	0.984453	0.892961	0.920878	Adenosine|Deoxyguanosine	Adenosine
pos_1333	1.32801	0.0318025	0.0826866	1.07749	0.478922	0.533918	0.811356	0.0876042	0.163294	NA	1-Methyladenosine
pos_1600	1.13245	0.00139213	0.00814398	1.11721	0.00383462	0.0116035	0.986543	0.702271	0.782915	Sinapoyl malate	NA
pos_1619	1.53323	0.0162828	0.0514888	1.03815	0.811685	0.855759	0.677101	0.044332	0.100754	alpha-D-Galactosyl-(1->3)-1D-myo-inositol|Cellobiose|Epimelibiose|Isomaltose|Lactose|Maltose|Melibiose|Sucrose|alpha,alpha-Trehalose_1	NA
pos_1703	1.66491	0.00306345	0.0155836	1.19395	0.268432	0.330924	0.717123	0.0793472	0.154066	NA	Lactose
pos_1769	1.2878	0.102313	0.185122	1.58523	0.0174944	0.0360725	1.23096	0.081814	0.156251	Riboflavin	Riboflavin
pos_1811	0.721761	3.0321e-05	0.000909748	0.745599	0.000807627	0.00355051	1.03303	0.578927	0.688589	S-Adenosyl-L-homocysteine	S-Adenosylhomocysteine
pos_1862	1.02748	0.597728	0.693247	1.01468	0.779497	0.829328	0.987543	0.809879	0.853854	S-Adenosyl-L-methionine	S-Adenosylmethionine
pos_1883	0.927365	0.207902	0.317976	0.82908	0.0084943	0.0219908	0.894017	0.0803056	0.154638	UDP	NA
pos_1993	2.15392	0.00383218	0.0186819	1.34525	0.12166	0.171799	0.62456	0.0215348	0.0557513	Glucobrassicin	NA
pos_2305	0.97255	0.823027	0.852161	1.25946	0.107393	0.156295	1.295	0.0473594	0.105093	NA	Kaempferitrin
pos_2339	1.04355	0.744086	0.792539	1.37716	0.0487178	0.0816637	1.31968	0.0367047	0.0863858	NA	Keracyanin
pos_201	1.08141	0.698042	0.752727	1.14773	0.459987	0.515274	1.06133	0.658476	0.748414	Nicotinamide	NA
pos_536	0.462274	0.0627325	0.132247	0.1085	4.74461e-05	0.00065029	0.234709	6.4996e-05	0.000890828	O-Acetyl-L-homoserine	2-Aminoadipic acid
pos_1342	0.783613	0.0426382	0.100781	0.858045	0.163813	0.219359	1.09499	0.41349	0.517975	Guanosine	NA
neg_4	0.522592	0.0131143	0.0451176	0.384359	0.000446043	0.00230951	0.735485	0.112819	0.197798	(S)-Methylmalonate semialdehyde|2-Oxobutanoate|Acetoacetate|Succinate semialdehyde	NA
neg_9	1.04733	0.487975	0.600803	0.856039	0.0191837	0.0391866	0.81735	0.00197103	0.0086471	3-Aminoisobutyric acid|4-Aminobutanoate	NA
neg_11	0.615677	0.00267371	0.0139033	0.547099	0.000170766	0.00137034	0.888614	0.139394	0.229275	Hydroxypyruvate	Malonic acid
neg_19	0.864793	0.0264195	0.0710594	0.704833	8.67209e-07	6.73532e-05	0.815031	0.000820636	0.00515844	D-Glycerate	(2R)-2,3-Dihydroxypropanoic acid
neg_28	1.03122	0.639057	0.725919	1.10939	0.16348	0.219359	1.0758	0.247368	0.34721	Imidazole-4-acetaldehyde	NA
neg_35	1.13492	0.1064	0.188619	0.932231	0.36987	0.433063	0.821403	0.0171269	0.0458686	NA	3-Furoic acid
neg_53	1.11497	0.0767148	0.154752	1.08887	0.342454	0.407101	0.97659	0.799066	0.847981	3-Cyano-L-alanine|5,6-Dihydrouracil	NA
neg_57	1.06203	0.383648	0.501529	1.11159	0.253168	0.317141	1.04667	0.671582	0.759605	Maleamate	NA
neg_64	1.30822	0.0410301	0.0992972	1.22028	0.10847	0.156295	0.932777	0.397979	0.501238	Fumarate|Maleic acid	Fumaric acid_1
neg_65	1.03926	0.258232	0.368454	0.971826	0.442763	0.500795	0.935114	0.0841402	0.159388	Fumarate|Maleic acid	Fumaric acid_2
neg_71	1.24167	0.0221629	0.0610132	1.00697	0.925378	0.937448	0.810981	0.00236958	0.00920187	3-Methyl-2-oxobutanoic acid	NA
neg_100	0.970297	0.782048	0.820624	1.25701	0.0212968	0.0420771	1.29548	0.0382263	0.0890673	Methylmalonate|Succinate	Succinic acid
neg_102	0.806067	0.0166011	0.0517953	0.721014	0.00116913	0.00454011	0.894483	0.100079	0.179373	Methylmalonate|Succinate	NA
neg_132	1.10766	0.000308211	0.0041822	1.14201	8.55818e-05	0.00094584	1.03101	0.234611	0.333319	4-Hydroxybenzaldehyde|Benzoate	Benzoic acid_1
neg_134	1.23981	0.0868198	0.166523	1.34629	0.024632	0.0466606	1.08589	0.395763	0.501157	4-Hydroxybenzaldehyde|Benzoate	Benzoic acid_2
neg_137	1.05499	0.569537	0.679958	0.693343	0.000499576	0.00248348	0.6572	6.13903e-05	0.000890828	Nicotinate|Nitrobenzene	Picolinic acid / nicotinic acid_1
neg_138	0.755569	0.0592564	0.128389	0.87849	0.360243	0.423923	1.16269	0.0478976	0.105284	Nicotinate|Nitrobenzene	Picolinic acid / nicotinic acid_2
neg_152	1.34576	0.000339581	0.0041822	1.86446	1.95174e-06	9.67754e-05	1.38543	4.32311e-05	0.000774834	Benzene-1,2,4-triol	NA
neg_170	1.04619	0.302088	0.408604	1.21887	0.00103439	0.00430381	1.16505	0.000496966	0.00373526	5,6-Dihydrothymine|gamma-Amino-gamma-cyanobutanoate	NA
neg_172	0.474802	0.00212107	0.0115426	0.584077	0.0291708	0.0539427	1.23015	0.283373	0.386116	3-Isopropyl-3-butenoic acid	NA
neg_175	1.05606	0.393355	0.511362	0.882775	0.0345491	0.0619226	0.835911	0.00379543	0.0138177	Pidolic acid|L-1-Pyrroline-3-hydroxy-5-carboxylate	NA
neg_176	1.05085	0.2524	0.365778	1.22026	0.000834036	0.00359871	1.16121	0.00052195	0.00380045	Pidolic acid|L-1-Pyrroline-3-hydroxy-5-carboxylate	4-Oxoproline
neg_185	1.14931	0.0707383	0.143937	0.946583	0.456215	0.513517	0.82361	0.0124522	0.0353824	NA	Citraconic acid
neg_186	0.902897	0.564929	0.677915	0.370732	1.84898e-05	0.000430813	0.410603	2.32521e-05	0.000524176	NA	Glutaconic acid
neg_199	0.701644	0.000323887	0.0041822	0.870816	0.0900801	0.138083	1.24111	0.00707275	0.0216836	(S)-4-Amino-5-oxopentanoate|5-Aminolevulinate|L-Glutamate 5-semialdehyde|Hydroxyproline	N-Acetylalanine
neg_200	0.893044	0.090305	0.169051	0.942255	0.415918	0.477383	1.05511	0.324241	0.434185	(S)-4-Amino-5-oxopentanoate|5-Aminolevulinate|L-Glutamate 5-semialdehyde|Hydroxyproline	NA
neg_204	0.839357	0.000173108	0.0033756	0.808891	0.00994766	0.0238949	0.963703	0.571088	0.685894	L-Isoleucine|L-Leucine_1	NA
neg_205	0.707292	0.000401476	0.00469726	0.694291	0.00363438	0.0111423	0.98162	0.837447	0.878942	L-Isoleucine|L-Leucine_2	NA
neg_218	0.862103	0.0459541	0.105424	1.26398	0.0171253	0.035806	1.46616	0.000470072	0.00365089	L-Ornithine	NA
neg_238	1.04047	0.207907	0.317976	0.995199	0.853064	0.883396	0.956489	0.0911059	0.167147	(S)-Malate	D-(+)-Malic acid_1
neg_239	1.09211	0.000671128	0.00638239	1.13185	0.000194477	0.00137034	1.03639	0.142691	0.229275	(S)-Malate	D-(+)-Malic acid_2
neg_246	0.922099	0.180664	0.29358	1.13607	0.0311243	0.0566559	1.23205	0.0049396	0.0164418	(R)-2,3-Dihydroxy-3-methylbutanoate|2,3-Dihydroxy-3-methylbutanoate|Deoxyribose	NA
neg_254	0.892733	0.484111	0.599375	0.907463	0.547623	0.604721	1.0165	0.882581	0.918042	Adenine	Adenine
neg_266	1.08502	0.369102	0.490738	1.16254	0.105247	0.155205	1.07144	0.225178	0.32188	NA	L-Threonic acid
neg_280	0.804817	0.33656	0.450029	0.17553	3.51118e-05	0.000528544	0.218099	2.47465e-05	0.000524176	4-Hydroxybenzoate|Gentisate aldehyde|Salicylate	Salicylic acid_1
neg_281	1.2382	0.0842549	0.162939	1.35619	0.02149	0.0420771	1.0953	0.365668	0.473337	4-Hydroxybenzoate|Gentisate aldehyde|Salicylate	Salicylic acid_2
neg_283	1.00241	0.967539	0.97588	1.34188	0.000264685	0.00154179	1.33865	0.000151965	0.00160945	4-Hydroxybenzoate|Gentisate aldehyde|Salicylate	Salicylic acid_3
neg_287	0.58369	0.183	0.295325	0.325426	0.0244002	0.0466005	0.557533	0.142318	0.229275	4-Hydroxybenzoate|Gentisate aldehyde|Salicylate	NA
neg_290	0.859105	0.104633	0.186901	0.99982	0.998445	0.998445	1.16379	0.0748714	0.147839	4-Nitrophenol|6-Hydroxynicotinate	6-Hydroxynicotinic acid / 3-Hydroxypicolinic acid
neg_294	1.19938	0.00108629	0.0072626	1.20599	0.00113174	0.00446943	1.00552	0.898625	0.920878	Carbamoyl phosphate	NA
neg_339	0.820299	0.00107831	0.0072626	0.865528	0.0126267	0.029129	1.05514	0.117793	0.203075	4-Acetamidobutanoate|L-2-Aminoadipate 6-semialdehyde	4-Acetamidobutanoic acid
neg_345	0.582612	0.00252894	0.0134494	0.449842	0.000208316	0.00137034	0.772112	0.0747155	0.147839	2-Oxoglutarate	2-Oxoglutaric acid
neg_355	0.790217	0.0124391	0.0434441	0.814736	0.00940437	0.0234623	1.03103	0.608069	0.7084	Glutamate|L-Glutamate|O-Acetyl-L-serine	N-Acetyl-DL-serine
neg_363	0.898844	0.131334	0.225971	0.843904	0.0547907	0.0881859	0.938877	0.394361	0.501157	D-erythro-3-Methylmalate	D-?-Hydroxyglutaric acid
neg_370	1.0908	0.48157	0.599375	0.805811	0.0603312	0.095627	0.738733	4.4801e-06	0.000208773	(R)-2,3-Dihydroxy-3-methylpentanoate|(R)-Mevalonate|(R)-Pantoate	NA
neg_371	0.943567	0.514729	0.627326	0.977042	0.771848	0.825982	1.03548	0.657104	0.748414	(R)-2,3-Dihydroxy-3-methylpentanoate|(R)-Mevalonate|(R)-Pantoate	NA
neg_372	1.10907	0.235345	0.348549	1.24457	0.0415929	0.0717863	1.12217	0.143398	0.229275	(R)-2,3-Dihydroxy-3-methylpentanoate|(R)-Mevalonate|(R)-Pantoate	NA
neg_373	1.06014	0.174511	0.287075	1.24592	0.000182087	0.00137034	1.17525	0.000417436	0.00335388	(R)-2,3-Dihydroxy-3-methylpentanoate|(R)-Mevalonate|(R)-Pantoate	NA
neg_390	1.51088	0.00516861	0.0237148	1.11678	0.554885	0.60985	0.739156	0.161937	0.25323	D-Ribose|D-Xylose|D-Xylulose|L-Arabinose	pentose1
neg_391	1.47651	0.204001	0.317976	1.24331	0.418868	0.478413	0.842064	0.00270434	0.0101631	D-Ribose|D-Xylose|D-Xylulose|L-Arabinose	pentose2
neg_392	1.28211	0.0217136	0.0610132	1.1829	0.0835762	0.129817	0.922618	0.118533	0.203075	D-Ribose|D-Xylose|D-Xylulose|L-Arabinose	Arabinose / D-(-)-Ribose
neg_401	0.93888	0.654548	0.733311	0.581096	0.000217327	0.00137034	0.618924	0.00149542	0.00725902	2-Hydroxyphenylacetate|3,4-Dihydroxyphenylacetaldehyde	NA
neg_405	0.888331	0.223042	0.332432	1.24716	0.0254112	0.0477485	1.40394	0.00130974	0.00693569	NA	D-(+)-Arabitol
neg_421	1.16413	0.0447595	0.1037	0.902897	0.114981	0.16436	0.775595	0.000931845	0.005428	NA	Gentisic acid
neg_452	0.958126	0.696569	0.752727	1.2088	0.0734413	0.11562	1.26163	0.0574883	0.124026	(R)(-)-Allantoin|(S)-Allantoin	NA
neg_454	1.05626	0.693698	0.752727	0.77942	0.0587529	0.0937633	0.737902	0.00829323	0.0247734	2-Isopropylmaleate	NA
neg_473	1.06605	0.668016	0.740833	0.769506	0.138028	0.192578	0.721829	0.0977799	0.17661	2-Oxoadipate_1	NA
neg_474	1.10444	0.209825	0.318825	1.31709	0.00342134	0.0109202	1.19254	0.0883691	0.163413	2-Oxoadipate_2	NA
neg_489	0.958399	0.301554	0.408604	0.893196	0.019341	0.0391866	0.931967	0.0293375	0.0712047	O-Acetyl-L-homoserine_1	NA
neg_490	1.00127	0.989401	0.989401	0.971833	0.772807	0.825982	0.970601	0.759471	0.826163	O-Acetyl-L-homoserine_2	NA
neg_528	1.15854	5.4579e-05	0.00127715	1.21292	5.63876e-05	0.000729906	1.04694	0.251683	0.349513	4-Coumarate|Caffeic aldehyde|Phenylpyruvate|cis-2-Hydroxycinnamate_1	NA
neg_530	0.964223	0.645596	0.729805	0.990114	0.924118	0.937448	1.02685	0.755927	0.826163	4-Coumarate|Caffeic aldehyde|Phenylpyruvate|cis-2-Hydroxycinnamate_2	NA
neg_559	0.888685	0.101689	0.185122	0.697397	0.000204257	0.00137034	0.784751	0.00163843	0.00779091	L-Lyxonate|L-Xylonate_1	NA
neg_560	1.0821	0.100454	0.185089	0.955421	0.298694	0.364376	0.882932	7.87052e-05	0.00101879	L-Lyxonate|L-Xylonate_2	NA
neg_575	0.782049	0.0350398	0.0888026	0.864951	0.259959	0.323907	1.10601	0.357708	0.468235	3-Methoxyanthranilate|Pyridoxal_1	NA
neg_576	0.980935	0.717902	0.770593	1.13327	0.0463431	0.0782459	1.1553	0.00176715	0.00807347	3-Methoxyanthranilate|Pyridoxal_2	NA
neg_579	1.26146	0.0439158	0.102763	1.47991	3.62949e-05	0.000528544	1.17317	0.202653	0.30268	Urate	Uric acid
neg_582	1.19153	0.253231	0.365778	1.13399	0.411268	0.476744	0.951708	0.579242	0.688589	3,4-Dihydroxymandelaldehyde|Homogentisate	NA
neg_593	0.943059	0.545166	0.660979	0.984324	0.874433	0.901517	1.04376	0.538754	0.660683	Phosphodimethylethanolamine	NA
neg_594	0.758599	0.0492244	0.109738	0.697883	0.0054579	0.0155084	0.919963	0.383039	0.490375	N(pi)-Methyl-L-histidine_1	NA
neg_595	1.26549	0.265971	0.374923	1.95036	0.00946549	0.0234623	1.54118	0.0585667	0.124466	N(pi)-Methyl-L-histidine_2	NA
neg_612	1.22862	0.0187558	0.0562675	1.44353	0.00181622	0.00661219	1.17492	0.1324	0.221937	sn-Glycerol 3-phosphate	Glycerol 3-phosphate
neg_615	0.786327	0.0649847	0.135198	1.14176	0.330523	0.396969	1.45202	0.000136694	0.00151666	2-Hydroxyhepta-2,4-dienedioate|2-Oxohept-3-enedioate|3-Dehydroshikimate	NA
neg_624	0.96565	0.586629	0.689805	1.207	0.0214382	0.0420771	1.24994	0.00518598	0.0168302	N-Acetyl-L-glutamate 5-semialdehyde_1	NA
neg_625	0.769039	1.19023e-05	0.000610205	1.11587	0.0540763	0.0881104	1.45099	2.41417e-06	0.000140625	N-Acetyl-L-glutamate 5-semialdehyde_2	NA
neg_634	1.14356	0.061393	0.1306	0.96107	0.541351	0.600641	0.840416	0.0137005	0.0380026	Dehydroascorbate|cis-Aconitate	cis-Aconitic acid
neg_637	1.00809	0.902481	0.926231	1.33321	0.00078237	0.00350863	1.32251	0.000279124	0.00243251	(2S)-2-Isopropyl-3-oxosuccinate|Shikimate	NA
neg_667	0.749237	0.272167	0.38136	3.77414	0.00252367	0.0082866	5.03731	0.00204116	0.0086471	Ascorbate|D-Glucuronolactone	Ascorbic acid
neg_671	1.14819	0.0825632	0.161958	1.38902	0.00668954	0.0185277	1.20975	0.0616458	0.128245	(2R,3S)-3-Isopropylmalate|alpha-Isopropylmalate	NA
neg_688	0.378077	0.0060008	0.0255307	0.605568	0.159064	0.215477	1.60171	0.112906	0.197798	3-Keto-beta-D-galactose|L-Galactono-1,4-lactone	Gluconic acid lactone_1
neg_689	1.33272	0.00125067	0.00790964	1.90959	2.07673e-06	9.67754e-05	1.43285	0.000291084	0.00243251	3-Keto-beta-D-galactose|L-Galactono-1,4-lactone	Gluconic acid lactone_2
neg_690	0.512623	0.000227042	0.00408676	0.662422	0.0139115	0.0308703	1.29222	0.0445393	0.100754	3-Keto-beta-D-galactose|L-Galactono-1,4-lactone	Gluconic acid lactone_3
neg_712	1.34571	0.00051311	0.00545763	1.85174	3.9081e-06	0.000130084	1.37603	3.32122e-05	0.000644871	D-Fructose|D-Galactose|D-Glucose|D-Mannose|Galactose|alpha-D-Glucose|L-Galactose|alpha-D-Galactose|beta-D-Fructose|beta-D-Galactose|beta-D-Glucose|myo-Inositol	D-(-)-Fructose_1
neg_713	0.88658	0.20765	0.317976	0.730914	0.00103247	0.00430381	0.824419	0.0254829	0.063165	D-Fructose|D-Galactose|D-Glucose|D-Mannose|Galactose|alpha-D-Glucose|L-Galactose|alpha-D-Galactose|beta-D-Fructose|beta-D-Galactose|beta-D-Glucose|myo-Inositol	D-(-)-Fructose_2
neg_718	1.09482	0.00104141	0.0072626	1.13435	0.000408145	0.00216131	1.03611	0.196545	0.295452	Coniferyl alcohol	NA
neg_728	0.935429	0.380262	0.501234	0.830221	0.0170018	0.035806	0.88753	0.132247	0.221937	L-Tyrosine	L-Tyrosine
neg_734	1.22884	0.403739	0.519093	0.718535	0.106695	0.156295	0.584726	0.00895447	0.0260799	2-Hydroxyisophthalic acid	NA
neg_741	0.792023	0.578688	0.683904	1.24443	0.00527113	0.0151626	1.57121	0.341459	0.454628	D-Sorbitol	D-(-)-Mannitol
neg_742	1.14472	0.0145421	0.0472619	1.22047	0.0014479	0.00535493	1.06618	0.219544	0.315763	D-Sorbitol	NA
neg_750	1.14514	0.0193121	0.057203	1.3188	0.000200552	0.00137034	1.15165	0.00222076	0.00907784	L-3,4-Dihydroxybutan-2-one 4-phosphate	NA
neg_752	1.06278	0.654966	0.733311	1.24875	0.184078	0.243694	1.17498	0.143666	0.229275	5-Hydroxyisourate_1	NA
neg_753	1.32638	0.021976	0.0610132	1.50794	0.00397747	0.0118814	1.13688	0.106975	0.190269	5-Hydroxyisourate_2	NA
neg_793	0.678438	2.51069e-05	0.000909748	0.684882	0.000749093	0.00349077	1.0095	0.898372	0.920878	N-Acetyl-L-glutamate	N-Acetyl-DL-glutamic acid
neg_809	0.881025	0.0231236	0.0629177	1.0142	0.677993	0.731353	1.15116	0.0120429	0.0346419	LL-2,6-Diaminoheptanedioate|meso-2,6-Diaminoheptanedioate	NA
neg_831	1.0992	0.055682	0.122921	0.813887	0.0104495	0.0248274	0.740434	0.00134695	0.00697422	D-Galacturonate|D-Glucuronate	D-Glucopyranuronic acid
neg_858	0.960446	0.612804	0.702922	3.16204	3.60191e-06	0.000130084	3.29226	6.30439e-09	1.46892e-06	D-Gluconic acid	Galactonic acid / Gluconic acid
neg_859	1.01918	0.842664	0.868649	0.889177	0.251237	0.316423	0.87244	0.215776	0.313074	D-Gluconic acid	NA
neg_936	1.45993	0.00160017	0.00913265	1.46929	0.00142221	0.00534474	1.00641	0.901117	0.920878	Xanthurenic acid	Xanthurenic acid
neg_975	1.18517	0.00752501	0.0293475	0.756341	0.00774844	0.0205157	0.638173	0.000572068	0.00380834	p-Hydroxyphenylacetylglycine	NA
neg_977	0.967146	0.590305	0.690656	1.15337	0.0503897	0.0831478	1.19255	0.00520075	0.0168302	p-Hydroxyphenylacetylglycine	NA
neg_1033	1.07827	0.38128	0.501234	1.11162	0.108669	0.156295	1.03093	0.725492	0.801135	2-Oxo-3-hydroxy-4-phosphobutanoate	NA
neg_1036	0.544071	0.00185585	0.0103398	0.634464	0.00932768	0.0234623	1.16614	0.256365	0.353451	1-Deoxy-D-xylulose 5-phosphate|2-Deoxy-D-ribose 1-phosphate|2-Deoxy-D-ribose 5-phosphate	NA
neg_1037	0.998441	0.986697	0.989401	1.4038	0.00128916	0.00492418	1.406	0.00402282	0.0142018	1-Deoxy-D-xylulose 5-phosphate|2-Deoxy-D-ribose 1-phosphate|2-Deoxy-D-ribose 5-phosphate	NA
neg_1038	0.31337	0.00554571	0.0240314	0.371128	0.0407983	0.0714738	1.18431	0.589232	0.689905	1-Deoxy-D-xylulose 5-phosphate|2-Deoxy-D-ribose 1-phosphate|2-Deoxy-D-ribose 5-phosphate	NA
neg_1048	0.894131	0.248335	0.365475	0.671936	0.00738907	0.0197891	0.751495	0.0227373	0.0582176	sn-Glycero-3-phosphoethanolamine	NA
neg_1087	3.66851	2.87222e-08	6.72099e-06	NA	NA	NA	NA	NA	NA	8-Methoxykynurenate	NA
neg_1088	0.828229	0.0692414	0.142127	0.891739	0.233849	0.298147	1.07668	0.21633	0.313074	O-Succinyl-L-homoserine	NA
neg_1129	1.0916	0.000305272	0.0041822	1.14031	0.000302951	0.00172165	1.04462	0.13003	0.221145	Sinapate	Sinapinic acid_1
neg_1130	0.483091	1.30386e-05	0.000610205	0.794946	0.0952406	0.143168	1.64554	0.000218891	0.00220391	Sinapate	Sinapinic acid_2
neg_1164	1.25862	3.11025e-05	0.000909748	1.855	8.43039e-10	1.96428e-07	1.47384	9.27136e-07	7.20076e-05	L-Glutamyl 5-phosphate	NA
neg_1265	0.965516	0.660869	0.736397	0.926953	0.323643	0.390719	0.960059	0.562973	0.683191	3-Deoxy-D-manno-octulosonate_1	NA
neg_1267	0.4458	0.000428445	0.0047741	0.660828	0.0506738	0.0831478	1.48234	0.014335	0.0392948	3-Deoxy-D-manno-octulosonate_2	NA
neg_1360	0.39736	1.10964e-05	0.000610205	0.50414	0.00111763	0.00446943	1.26872	0.0715556	0.144978	Uridine	Uridine
neg_1361	0.798136	0.0492413	0.109738	0.348271	3.62764e-05	0.000528544	0.436355	6.01196e-05	0.000890828	Uridine	NA
neg_1362	1.25039	0.0830551	0.161958	1.09529	0.336159	0.401667	0.875955	0.290719	0.393823	Uridine	Pseudouridine
neg_1363	0.621579	0.000979658	0.0072626	0.274738	0.00050096	0.00248348	0.442	0.00261791	0.00999957	Biotin	NA
neg_1464	0.42381	0.00137176	0.00814398	0.692211	0.179604	0.23913	1.63331	0.0170436	0.0458686	3-beta-D-Galactosyl-sn-glycerol_1	NA
neg_1468	1.22166	0.0134967	0.0451176	1.12222	0.0986682	0.146431	0.918607	0.00555965	0.0175054	3-beta-D-Galactosyl-sn-glycerol_2	NA
neg_1475	0.844368	0.11556	0.201799	0.71916	0.0148198	0.0325757	0.851714	0.147968	0.233409	5-(3'-Carboxy-3'-oxopropyl)-4,6-dihydroxypicolinate	NA
neg_1528	0.787102	0.0217724	0.0610132	0.919596	0.355861	0.420892	1.16833	0.027464	0.067359	D-Glucosamine 6-phosphate	NA
neg_1539	0.769299	0.159938	0.267326	0.740728	0.148606	0.202933	0.96286	0.78452	0.842427	1D-myo-Inositol 3-phosphate|D-Fructose 1-phosphate|D-Fructose 6-phosphate|D-Glucose 1-phosphate|D-Glucose 6-phosphate|D-Mannose 1-phosphate|D-Mannose 6-phosphate|Inositol 1-phosphate|beta-L-Galactose 1-phosphate|alpha-D-Galactose 1-phosphate|alpha-D-Glucose 6-phosphate|beta-D-Fructose 6-phosphate|beta-D-Glucose 6-phosphate|myo-Inositol 4-phosphate	glucose 6-phosphate
neg_1540	1.06432	0.691004	0.752727	2.66372	2.95331e-05	0.000528544	2.50275	0.00189479	0.00849013	1D-myo-Inositol 3-phosphate|D-Fructose 1-phosphate|D-Fructose 6-phosphate|D-Glucose 1-phosphate|D-Glucose 6-phosphate|D-Mannose 1-phosphate|D-Mannose 6-phosphate|Inositol 1-phosphate|beta-L-Galactose 1-phosphate|alpha-D-Galactose 1-phosphate|alpha-D-Glucose 6-phosphate|beta-D-Fructose 6-phosphate|beta-D-Glucose 6-phosphate|myo-Inositol 4-phosphate	NA
neg_1541	0.827933	0.296471	0.405697	0.731283	0.116626	0.165694	0.883263	0.356392	0.468235	1D-myo-Inositol 3-phosphate|D-Fructose 1-phosphate|D-Fructose 6-phosphate|D-Glucose 1-phosphate|D-Glucose 6-phosphate|D-Mannose 1-phosphate|D-Mannose 6-phosphate|Inositol 1-phosphate|beta-L-Galactose 1-phosphate|alpha-D-Galactose 1-phosphate|alpha-D-Glucose 6-phosphate|beta-D-Fructose 6-phosphate|beta-D-Glucose 6-phosphate|myo-Inositol 4-phosphate	hexose phosphate 1
neg_1707	1.06174	0.560295	0.67582	1.05799	0.600864	0.654211	0.996463	0.963016	0.963016	2-C-Methyl-D-erythritol 2,4-cyclodiphosphate	NA
neg_1780	0.828007	0.0890794	0.168101	1.06904	0.644701	0.698675	1.2911	0.0686402	0.140291	Xanthosine	Xanthosine
neg_1868	0.395291	0.000685557	0.00638239	0.400228	0.00223444	0.00777052	1.01249	0.945939	0.950017	(9Z,15Z)-(13S)-12,13-Epoxyoctadeca-9,11,15-trienoic acid|9,10-EOT	NA
neg_2171	1.28726	0.00130414	0.00803075	1.22608	0.0112064	0.0261109	0.952472	0.583528	0.689905	Leucodelphinidin	NA
neg_2195	0.535681	2.27066e-06	0.000265667	0.5794	0.000164372	0.00137034	1.08162	0.347915	0.460592	Pseudouridine 5'-phosphate|UMP	Uridine monophosphate (UMP)
neg_2315	1.11549	0.175435	0.287075	0.993258	0.939493	0.947627	0.890426	0.263453	0.361086	2'-Deoxyinosine 5'-phosphate	NA
neg_2405	1.17032	0.292728	0.402931	2.74337	0.000612774	0.00295659	2.34413	7.87483e-06	0.000262119	3-Ketolactose	NA
neg_2436	1.53366	0.00373267	0.018584	1.19899	0.264539	0.32786	0.781786	0.208308	0.307188	alpha-D-Galactosyl-(1->3)-1D-myo-inositol|Cellobiose|Epimelibiose|Isomaltose|Lactose|Maltose|Melibiose|Sucrose|alpha,alpha-Trehalose_1	Trehalose / Sucrose
neg_2437	0.872902	0.0780574	0.156115	0.822078	0.016118	0.034773	0.941776	0.193008	0.292019	alpha-D-Galactosyl-(1->3)-1D-myo-inositol|Cellobiose|Epimelibiose|Isomaltose|Lactose|Maltose|Melibiose|Sucrose|alpha,alpha-Trehalose_2	Trehalose / Sucrose_1
neg_2438	1.84024	0.0109606	0.0400746	1.68909	0.0152211	0.0331449	0.917864	0.712309	0.790324	alpha-D-Galactosyl-(1->3)-1D-myo-inositol|Cellobiose|Epimelibiose|Isomaltose|Lactose|Maltose|Melibiose|Sucrose|alpha,alpha-Trehalose_3	Trehalose / Sucrose_2
neg_2470	0.818723	0.161861	0.26862	0.698307	0.00984634	0.0238949	0.852922	0.0862287	0.162027	Melibiitol_1	NA
neg_2471	1.68737	0.0407834	0.0992972	1.03902	0.835235	0.872689	0.615765	0.000841291	0.00515844	Melibiitol_2	NA
neg_2494	0.696388	0.004047	0.0193265	0.664602	0.00228023	0.00777764	0.954356	0.47217	0.582093	AMP|dGMP	Adenosine 5'-monophosphate
neg_2540	0.333859	0.00689964	0.0273647	1.60024	0.249477	0.315914	4.79317	0.00229346	0.00910422	4-(4-Deoxy-alpha-D-gluc-4-enuronosyl)-D-galacturonate|4-(4-Deoxy-beta-D-gluc-4-enuronosyl)-D-galacturonate	NA
neg_2556	0.993163	0.963326	0.975837	0.39569	0.00230325	0.00777764	0.398414	0.00221789	0.00907784	2,5-Diamino-6-(5-phospho-D-ribosylamino)pyrimidin-4(3H)-one	NA
neg_2889	0.870148	0.200359	0.316784	0.618631	0.000783041	0.00350863	0.71095	0.00875073	0.0258091	1-O-Sinapoyl-beta-D-glucose_1	NA
neg_2890	1.28027	0.0424227	0.100781	0.804254	0.0294877	0.0540995	0.628189	6.10777e-06	0.000237185	1-O-Sinapoyl-beta-D-glucose_2	NA
neg_3389	0.898906	0.461398	0.577365	1.2851	0.148934	0.202933	1.42963	0.0126524	0.0355182	Kaempferol 3-O-glucoside_1	NA
neg_3412	1.71917	0.0599979	0.128803	0.842357	0.393209	0.458088	0.489978	9.78277e-05	0.00113969	Geranylgeranyl diphosphate|ent-Copalyl diphosphate|trans,trans,cis-Geranylgeranyl diphosphate	NA
neg_3754	1.36534	0.262761	0.372643	0.95153	0.790346	0.837049	0.696919	0.0757778	0.148372	2-Methyl-1-hydroxypropyl-ThPP	NA
neg_3785	2.12561	0.00100165	0.0072626	1.52725	0.0232762	0.0451946	0.718497	0.117355	0.203075	D-Gal alpha 1->6D-Gal alpha 1->6D-Glucose|Raffinose	D-Raffinose
neg_3971	0.629677	0.0044821	0.0209762	0.817563	0.14484	0.19969	1.29839	0.0179684	0.047041	UDP-D-xylose_1	NA
neg_4092	0.776948	0.0652881	0.135198	0.753832	0.0420644	0.0720662	0.970248	0.800669	0.847981	UDP-alpha-D-galactose|UDP-glucose	Uridine 5'-diphosphogalactose
neg_4221	0.722336	0.0133732	0.0451176	0.624573	0.000130771	0.00121879	0.864657	0.163594	0.254115	UDP-N-acetyl-alpha-D-glucosamine	UDP-N-acetylglucosamine
neg_4236	1.03545	0.745122	0.792539	1.02045	0.881923	0.905233	0.985516	0.917636	0.933665	13(1)-Hydroxy-magnesium-protoporphyrin IX 13-monomethyl ester|Chlorophyllide	NA
neg_4645	0.518103	0.000833638	0.00698598	0.537182	0.000621773	0.00295659	1.03682	0.753702	0.826163	(3R,2'S)-Myxol 2'-alpha-L-fucoside	NA
neg_5520	0.866158	0.286183	0.398613	0.836476	0.270917	0.332229	0.965731	0.792266	0.84678	Chlorophyll a	NA
neg_617	0.862961	0.45244	0.569198	0.472809	0.00417943	0.0121726	0.547892	0.00673324	0.0209179	9-Oxononanoic acid	NA
neg_3390	0.721095	0.19128	0.304486	1.85117	0.0412885	0.0717863	2.56717	0.00418679	0.01456	Kaempferol 3-O-glucoside_2	NA
neg_3972	0.773176	0.0391716	0.0975122	0.739293	0.0282632	0.0526826	0.956177	0.695105	0.778651	UDP-D-xylose_2	NA
neg_2441	1.2039	0.252039	0.365778	1.69804	0.00835309	0.0218682	1.41045	0.0353147	0.0839625	alpha-D-Galactosyl-(1->3)-1D-myo-inositol|Cellobiose|Epimelibiose|Isomaltose|Lactose|Maltose|Melibiose|Sucrose|alpha,alpha-Trehalose_4	NA

## Sheet: met_level_diff_MS2_metabs
row_ID	foldchange_Col-0_pht4;4-3	p_value_Col-0_pht4;4-3	fdr_p_Col-0_pht4;4-3	foldchange_Col-0_vtc2-4	p_value_Col-0_vtc2-4	fdr_p_Col-0_vtc2-4	MS2_metabolite_name (level B)
pos_40	0.972216	0.780279	0.823943	0.918183	0.422994	0.475365	DL-Alanine
pos_82	0.460168	0.00549902	0.0202777	0.420847	0.000350098	0.00142453	GABA
pos_84	1.18258	0.000854462	0.00537697	1.12152	0.00957498	0.0221539	Choline
pos_96	1.08793	0.291826	0.382616	1.10177	0.223171	0.280151	D-Serine
pos_122	1.31709	0.0187251	0.0502997	1.08756	0.414384	0.474731	Cytosine
pos_145	1.19302	0.186278	0.281805	1.44065	0.00304682	0.00817101	D-(+)-Proline
pos_164	1.09868	0.220068	0.309143	0.773012	0.315556	0.376118	Betaine
pos_175	0.914924	0.215243	0.306008	0.725956	0.000115012	0.000874041	L-Threonine
pos_183	0.903903	0.574959	0.656588	1.48312	0.0930881	0.137305	Acetophenone
pos_200	0.473463	0.00117842	0.0060458	0.886474	0.599322	0.631429	Nicotinamide
pos_205	0.747966	0.0478616	0.104586	0.625736	0.00351069	0.00901909	Nicotinic acid
pos_224	0.984535	0.810962	0.844498	1.28864	0.00186643	0.00564715	Imidazoleacetic acid
pos_254	1.19456	0.000653958	0.00492237	1.23258	0.000217608	0.0010699	L-Pyroglutamic acid
pos_257	0.332006	0.0209022	0.0548102	0.0617879	0.000118514	0.000874041	D-(+)-Pipecolinic acid
pos_278	0.805349	0.313375	0.401938	1.83674	0.0838102	0.128927	Agmatine
pos_286	0.912181	0.422094	0.508236	0.976194	0.830092	0.851746	cis-4-Hydroxy-D-proline
pos_288	0.961182	0.439505	0.523855	0.873237	0.0441373	0.0733549	Leucine
pos_296	1.05739	0.40691	0.495004	1.16519	0.134761	0.180702	Asparagine
pos_302	0.876237	0.110677	0.178903	0.735834	7.92e-05	0.000718763	L-Aspartic acid
pos_326	1.15995	0.0352933	0.0849921	1.19152	0.0314385	0.054555	Trigonelline
pos_327	1.89185	0.00103038	0.00578365	1.73054	0.00214687	0.00633328	Anthranilic acid
pos_329	0.91194	0.598444	0.666192	1.48514	0.0841301	0.128927	Tyramine
pos_356	1.20544	0.202449	0.299183	1.62621	0.010549	0.0234864	L-Histidinol
pos_391	0.810828	0.00675707	0.022781	0.891568	0.215955	0.274008	4-Guanidinobutyric acid
pos_395	1.57334	0.0106475	0.033957	1.55968	0.0133723	0.0281773	Spermidine
pos_404	1.19933	0.000709155	0.00492237	1.28268	0.000165252	0.00100752	DL-Glutamine
pos_406	0.980394	0.816202	0.844498	0.767614	0.0025251	0.00692935	DL-Lysine
pos_414	1.0067	0.928435	0.93637	0.723468	5.28e-06	0.000103889	L-Glutamic acid
pos_434	0.946443	0.39833	0.489614	1.13652	0.0968251	0.139334	L-(-)-Methionine
pos_453	0.444545	0.000865784	0.00537697	0.553223	0.0211593	0.0396222	Guanine
pos_454	1.94488	0.0115178	0.0348489	1.92138	0.0129844	0.0278575	Cathine
pos_476	0.809923	0.0002946	0.0029399	0.670592	2.48e-05	0.000324712	L-Histidine
pos_573	1.0212	0.758006	0.813134	1.13975	0.0920455	0.137305	Methionine sulfoxide
pos_578	1.09164	0.257295	0.346266	0.86011	0.0548796	0.0875107	L-Phenylalanine
pos_590	1.16952	0.00633064	0.021971	1.28354	0.000249513	0.0011777	Pyridoxal
pos_601	1.18309	0.154488	0.239863	1.15367	0.208704	0.267686	Pyridoxamine
pos_612	1.56649	0.0141008	0.0396164	1.99361	0.00106782	0.00360008	Pyridoxine
pos_613	0.643152	0.0411616	0.0952368	0.496415	0.00351592	0.00901909	3-Methylhistidine
pos_655	0.571381	0.00945704	0.0309981	0.421616	0.00405889	0.0101904	N-Acetylornithine
pos_659	0.669274	0.000278157	0.0029399	0.610067	1.55e-05	0.000261681	DL-Arginine
pos_665	0.906541	0.056938	0.119977	1.08371	0.14415	0.19112	L-(+)-Citrulline
pos_755	1.20436	0.102846	0.173369	0.898962	0.231281	0.287275	Indole-3-acrylic acid
pos_770	1.11073	0.0946074	0.164172	0.727715	0.00018394	0.00103357	N6,N6,N6-Trimethyl-L-lysine
pos_877	1.19674	0.12032	0.191862	0.897823	0.234167	0.28783	DL-Tryptophan
pos_897	1.16709	9.46e-05	0.00159408	1.13799	0.000333555	0.0014057	Sinapinic acid
pos_973	0.657404	4.9e-05	0.000964357	0.463709	5.96e-07	5.12e-05	N-Acetyl-L-arginine
pos_989	1.34217	0.078846	0.14768	0.765657	0.03966	0.0678244	trans-Zeatin
pos_1243	1.07837	0.685808	0.749309	2.37759	0.00596026	0.0143533	Thiamine
pos_1262	0.981616	0.916253	0.93205	0.966355	0.843458	0.858	Adenosine
pos_1333	1.32801	0.0318025	0.0781813	1.07749	0.478922	0.523266	1-Methyladenosine
pos_1703	1.66491	0.00306345	0.0129102	1.19395	0.268432	0.323214	Lactose
pos_1769	1.2878	0.102313	0.173369	1.58523	0.0174944	0.0338416	Riboflavin
pos_1811	0.721761	3.03e-05	0.000715575	0.745599	0.000807627	0.00297813	S-Adenosylhomocysteine
pos_1862	1.02748	0.597728	0.666192	1.01468	0.779497	0.806848	S-Adenosylmethionine
pos_2305	0.97255	0.823027	0.844498	1.25946	0.107393	0.150581	Kaempferitrin
pos_2339	1.04355	0.744086	0.805524	1.37716	0.0487178	0.0798431	Keracyanin
pos_536	0.462274	0.0627325	0.125465	0.1085	4.74e-05	0.000466553	2-Aminoadipic acid
neg_11	0.615677	0.00267371	0.0116851	0.547099	0.000170766	0.00100752	Malonic acid
neg_19	0.864793	0.0264195	0.0663299	0.704833	8.67e-07	5.12e-05	(2R)-2,3-Dihydroxypropanoic acid
neg_35	1.13492	0.1064	0.174378	0.932231	0.36987	0.427888	3-Furoic acid
neg_64	1.30822	0.0410301	0.0952368	1.22028	0.10847	0.150581	Fumaric acid_1
neg_65	1.03926	0.258232	0.346266	0.971826	0.442763	0.492888	Fumaric acid_2
neg_100	0.970297	0.782048	0.823943	1.25701	0.0212968	0.0396222	Succinic acid
neg_132	1.10766	0.000308211	0.0029399	1.14201	8.56e-05	0.000721332	Benzoic acid_1
neg_134	1.23981	0.0868198	0.155223	1.34629	0.024632	0.044039	Benzoic acid_2
neg_137	1.05499	0.569537	0.656588	0.693343	0.000499576	0.001965	Picolinic acid / nicotinic acid_1
neg_138	0.755569	0.0592564	0.122671	0.87849	0.360243	0.420879	Picolinic acid / nicotinic acid_2
neg_176	1.05085	0.2524	0.346266	1.22026	0.000834036	0.00298231	4-Oxoproline
neg_185	1.14931	0.0707383	0.136838	0.946583	0.456215	0.503116	Citraconic acid
neg_186	0.902897	0.564929	0.656588	0.370732	1.85e-05	0.000272725	Glutaconic acid
neg_199	0.701644	0.000323887	0.0029399	0.870816	0.0900801	0.136275	N-Acetylalanine
neg_238	1.04047	0.207907	0.299183	0.995199	0.853064	0.860356	D-(+)-Malic acid_1
neg_239	1.09211	0.000671128	0.00492237	1.13185	0.000194477	0.0010431	D-(+)-Malic acid_2
neg_254	0.892733	0.484111	0.57125	0.907463	0.547623	0.58745	Adenine
neg_266	1.08502	0.369102	0.463341	1.16254	0.105247	0.149628	L-Threonic acid
neg_280	0.804817	0.33656	0.427033	0.17553	3.51e-05	0.000389345	Salicylic acid_1
neg_281	1.2382	0.0842549	0.152955	1.35619	0.02149	0.0396222	Salicylic acid_2
neg_283	1.00241	0.967539	0.967539	1.34188	0.000264685	0.00120126	Salicylic acid_3
neg_290	0.859105	0.104633	0.173896	0.99982	0.998445	0.998445	6-Hydroxynicotinic acid / 3-Hydroxypicolinic acid
neg_339	0.820299	0.00107831	0.00578365	0.865528	0.0126267	0.0275917	4-Acetamidobutanoic acid
neg_345	0.582612	0.00252894	0.0114775	0.449842	0.000208316	0.00106875	2-Oxoglutaric acid
neg_355	0.790217	0.0124391	0.0366954	0.814736	0.00940437	0.0221539	N-Acetyl-DL-serine
neg_363	0.898844	0.131334	0.206632	0.843904	0.0547907	0.0875107	D-?-Hydroxyglutaric acid
neg_390	1.51088	0.00516861	0.0196741	1.11678	0.554885	0.589878	pentose1
neg_391	1.47651	0.204001	0.299183	1.24331	0.418868	0.475254	pentose2
neg_392	1.28211	0.0217136	0.0557001	1.1829	0.0835762	0.128927	Arabinose / D-(-)-Ribose
neg_405	0.888331	0.223042	0.309634	1.24716	0.0254112	0.0447541	D-(+)-Arabitol
neg_421	1.16413	0.0447595	0.0996532	0.902897	0.114981	0.157765	Gentisic acid
neg_579	1.26146	0.0439158	0.0996532	1.47991	3.63e-05	0.000389345	Uric acid
neg_612	1.22862	0.0187558	0.0502997	1.44353	0.00181622	0.00563985	Glycerol 3-phosphate
neg_634	1.14356	0.061393	0.124903	0.96107	0.541351	0.586049	cis-Aconitic acid
neg_667	0.749237	0.272167	0.360851	3.77414	0.00252367	0.00692935	Ascorbic acid
neg_688	0.378077	0.0060008	0.0214574	0.605568	0.159064	0.206259	Gluconic acid lactone_1
neg_689	1.33272	0.00125067	0.00614913	1.90959	2.08e-06	8.17e-05	Gluconic acid lactone_2
neg_690	0.512623	0.000227042	0.0029399	0.662422	0.0139115	0.0287993	Gluconic acid lactone_3
neg_712	1.34571	0.00051311	0.00432479	1.85174	3.91e-06	9.22e-05	D-(-)-Fructose_1
neg_713	0.88658	0.20765	0.299183	0.730914	0.00103247	0.00358329	D-(-)-Fructose_2
neg_728	0.935429	0.380262	0.472325	0.830221	0.0170018	0.033437	L-Tyrosine
neg_741	0.792023	0.578688	0.656588	1.24443	0.00527113	0.0129582	D-(-)-Mannitol
neg_793	0.678438	2.51e-05	0.000715575	0.684882	0.000749093	0.00285139	N-Acetyl-DL-glutamic acid
neg_831	1.0992	0.055682	0.119463	0.813887	0.0104495	0.0234864	D-Glucopyranuronic acid
neg_858	0.960446	0.612804	0.675802	3.16204	3.6e-06	9.22e-05	Galactonic acid / Gluconic acid
neg_936	1.45993	0.00160017	0.00755278	1.46929	0.00142221	0.00453569	Xanthurenic acid
neg_1129	1.0916	0.000305272	0.0029399	1.14031	0.000302951	0.00132401	Sinapinic acid_1
neg_1130	0.483091	1.3e-05	0.00051285	0.794946	0.0952406	0.138746	Sinapinic acid_2
neg_1360	0.39736	1.11e-05	0.00051285	0.50414	0.00111764	0.00366336	Uridine
neg_1362	1.25039	0.0830551	0.152955	1.09529	0.336159	0.396668	Pseudouridine
neg_1539	0.769299	0.159938	0.2451	0.740728	0.148606	0.19484	glucose 6-phosphate
neg_1541	0.827933	0.296471	0.384434	0.731283	0.116626	0.158182	hexose phosphate 1
neg_1780	0.828007	0.0890794	0.156886	1.06904	0.644701	0.673227	Xanthosine
neg_2195	0.535681	2.27e-06	0.000267938	0.5794	0.000164372	0.00100752	Uridine monophosphate (UMP)
neg_2436	1.53366	0.00373267	0.0151881	1.19899	0.264539	0.321811	Trehalose / Sucrose
neg_2437	0.872902	0.0780574	0.14768	0.822078	0.016118	0.0322359	Trehalose / Sucrose_1
neg_2438	1.84024	0.0109606	0.0340354	1.68909	0.0152211	0.030967	Trehalose / Sucrose_2
neg_2494	0.696388	0.004047	0.0159182	0.664602	0.00228023	0.0065626	Adenosine 5'-monophosphate
neg_3785	2.12561	0.00100165	0.00578365	1.52725	0.0232762	0.0422552	D-Raffinose
neg_4092	0.776948	0.0652881	0.1284	0.753832	0.0420644	0.0709086	Uridine 5'-diphosphogalactose
neg_4221	0.722336	0.0133732	0.0384887	0.624573	0.000130771	0.000907706	UDP-N-acetylglucosamine

## Sheet: PISA_assay
Uniprot entry	[Ascorbate] (mM)	log2FC	SE	pvalue	adj.pvalue	gene_names_ordered_locus	gene_names_primary	Gene Names (synonym)	Protein names	Function [CC]	Catalytic activity	Gene Ontology (GO)	Gene Ontology (molecular function)	Gene Ontology (biological process)	Gene Ontology (cellular component)	Subcellular location [CC]	Pathway	Cofactor	Subunit structure	EC number	Length
Q9M1C2	10	0.501927	0.128896	0.00250207	0.0483008	At3g60210	CPN10-1	NA	10 kDa chaperonin 1, chloroplastic	FUNCTION: Functions as co-chaperone for protein folding in chloroplasts. {ECO:0000250|UniProtKB:O80504}.	NA	chloroplast [GO:0009507]; cytosol [GO:0005829]; mitochondrial matrix [GO:0005759]; ATP binding [GO:0005524]; ATP-dependent protein folding chaperone [GO:0140662]; chaperone binding [GO:0051087]; metal ion binding [GO:0046872]; unfolded protein binding [GO:0051082]; chaperone cofactor-dependent protein refolding [GO:0051085]	ATP binding [GO:0005524]; ATP-dependent protein folding chaperone [GO:0140662]; chaperone binding [GO:0051087]; metal ion binding [GO:0046872]; unfolded protein binding [GO:0051082]	chaperone cofactor-dependent protein refolding [GO:0051085]	chloroplast [GO:0009507]; cytosol [GO:0005829]; mitochondrial matrix [GO:0005759]	SUBCELLULAR LOCATION: Plastid, chloroplast {ECO:0000255}.	NA	NA	NA	NA	138
Q9ZUZ0	10	-1.24037	0.207524	9.22637e-05	0.00546182	At2g46720	HIC	KCS13	3-ketoacyl-CoA synthase 13 (KCS-13) (EC 2.3.1.199) (Protein HIGH CARBON DIOXIDE) (Very long-chain fatty acid condensing enzyme 13) (VLCFA condensing enzyme 13)	FUNCTION: Contributes to cuticular wax and suberin biosynthesis (By similarity). Regulates negatively the stomatal development in elevated CO(2) conditions. {ECO:0000250, ECO:0000269|PubMed:11130071}.	CATALYTIC ACTIVITY: Reaction=a very-long-chain acyl-CoA + H(+) + malonyl-CoA = a very-long-chain 3-oxoacyl-CoA + CO2 + CoA; Xref=Rhea:RHEA:32727, ChEBI:CHEBI:15378, ChEBI:CHEBI:16526, ChEBI:CHEBI:57287, ChEBI:CHEBI:57384, ChEBI:CHEBI:90725, ChEBI:CHEBI:90736; EC=2.3.1.199; Evidence={ECO:0000305};	integral component of membrane [GO:0016021]; very-long-chain 3-ketoacyl-CoA synthase activity [GO:0102756]; fatty acid biosynthetic process [GO:0006633]	very-long-chain 3-ketoacyl-CoA synthase activity [GO:0102756]	fatty acid biosynthetic process [GO:0006633]	integral component of membrane [GO:0016021]	SUBCELLULAR LOCATION: Membrane {ECO:0000255}; Single-pass membrane protein {ECO:0000255}.	PATHWAY: Lipid metabolism; fatty acid biosynthesis.	NA	NA	2.3.1.199	466
Q9ASV6	5	-0.131245	0.0297195	0.00103515	0.0510674	At3g15190	RPS20	NA	30S ribosomal protein S20, chloroplastic	FUNCTION: Binds directly to 16S ribosomal RNA. {ECO:0000250}.	NA	chloroplast [GO:0009507]; chloroplast envelope [GO:0009941]; chloroplast stroma [GO:0009570]; cytosol [GO:0005829]; small ribosomal subunit [GO:0015935]; mRNA binding [GO:0003729]; small ribosomal subunit rRNA binding [GO:0070181]; structural constituent of ribosome [GO:0003735]; translation [GO:0006412]	mRNA binding [GO:0003729]; small ribosomal subunit rRNA binding [GO:0070181]; structural constituent of ribosome [GO:0003735]	translation [GO:0006412]	chloroplast [GO:0009507]; chloroplast envelope [GO:0009941]; chloroplast stroma [GO:0009570]; cytosol [GO:0005829]; small ribosomal subunit [GO:0015935]	SUBCELLULAR LOCATION: Plastid, chloroplast {ECO:0000250}.	NA	NA	SUBUNIT: Part of the 30S ribosomal subunit. {ECO:0000250}.	NA	202
F4K0E8	5	0.089452	0.0192198	0.000700324	0.0444205	At5g60600	ISPG	CLB4 CSB3 HDS	4-hydroxy-3-methylbut-2-en-1-yl diphosphate synthase (ferredoxin), chloroplastic (EC 1.17.7.1) (1-hydroxy-2-methyl-2-(E)-butenyl 4-diphosphate synthase) (Protein CHLOROPLAST BIOGENESIS 4) (Protein CONSTITUTIVE SUBTILISIN 3)	FUNCTION: Enzyme of the plastid non-mevalonate pathway for isoprenoid biosynthesis that converts 2-C-methyl-D-erythritol 2,4-cyclodiphosphate (ME-2,4cPP) into 1-hydroxy-2-methyl-2-(E)-butenyl 4-diphosphate. Is essential for chloroplast development and required for the salicylic acid (SA)-mediated disease resistance to biotrophic pathogens. {ECO:0000269|PubMed:11943178, ECO:0000269|PubMed:15133149…	CATALYTIC ACTIVITY: Reaction=(2E)-4-hydroxy-3-methylbut-2-enyl diphosphate + H2O + 2 oxidized [2Fe-2S]-[ferredoxin] = 2-C-methyl-D-erythritol 2,4-cyclic diphosphate + H(+) + 2 reduced [2Fe-2S]-[ferredoxin]; Xref=Rhea:RHEA:26119, Rhea:RHEA-COMP:10000, Rhea:RHEA-COMP:10001, ChEBI:CHEBI:15377, ChEBI:CHEBI:15378, ChEBI:CHEBI:33737, ChEBI:CHEBI:33738, ChEBI:CHEBI:58483, ChEBI:CHEBI:128753; EC=1.17.7.1…	chloroplast [GO:0009507]; chloroplast envelope [GO:0009941]; chloroplast stroma [GO:0009570]; plastid [GO:0009536]; 4 iron, 4 sulfur cluster binding [GO:0051539]; 4-hydroxy-3-methylbut-2-en-1-yl diphosphate synthase activity [GO:0046429]; iron ion binding [GO:0005506]; isopentenyl diphosphate biosynthetic process, methylerythritol 4-phosphate pathway [GO:0019288]; response to bacterium [GO:000961…	4 iron, 4 sulfur cluster binding [GO:0051539]; 4-hydroxy-3-methylbut-2-en-1-yl diphosphate synthase activity [GO:0046429]; iron ion binding [GO:0005506]	isopentenyl diphosphate biosynthetic process, methylerythritol 4-phosphate pathway [GO:0019288]; response to bacterium [GO:0009617]; systemic acquired resistance, salicylic acid mediated signaling pathway [GO:0009862]; terpenoid biosynthetic process [GO:0016114]	chloroplast [GO:0009507]; chloroplast envelope [GO:0009941]; chloroplast stroma [GO:0009570]; plastid [GO:0009536]	SUBCELLULAR LOCATION: Plastid, chloroplast stroma {ECO:0000305|PubMed:11943178, ECO:0000305|PubMed:18236010}.	PATHWAY: Isoprenoid biosynthesis; isopentenyl diphosphate biosynthesis via DXP pathway; isopentenyl diphosphate from 1-deoxy-D-xylulose 5-phosphate: step 5/6.	COFACTOR: Name=[4Fe-4S] cluster; Xref=ChEBI:CHEBI:49883; Evidence={ECO:0000269|PubMed:15650872}; Note=Binds 1 [4Fe-4S] cluster per subunit. {ECO:0000269|PubMed:15650872};	SUBUNIT: Homodimer. {ECO:0000250}.	1.17.7.1	741
Q93VG5	10	0.259254	0.0649708	0.00212105	0.0431646	At5g20290	RPS8A	NA	40S ribosomal protein S8-1	NA	NA	chloroplast [GO:0009507]; cytosolic ribosome [GO:0022626]; cytosolic small ribosomal subunit [GO:0022627]; nucleolus [GO:0005730]; plant-type cell wall [GO:0009505]; plasmodesma [GO:0009506]; polysomal ribosome [GO:0042788]; mRNA binding [GO:0003729]; structural constituent of ribosome [GO:0003735]; maturation of SSU-rRNA from tricistronic rRNA transcript (SSU-rRNA, 5.8S rRNA, LSU-rRNA) [GO:00004…	mRNA binding [GO:0003729]; structural constituent of ribosome [GO:0003735]	maturation of SSU-rRNA from tricistronic rRNA transcript (SSU-rRNA, 5.8S rRNA, LSU-rRNA) [GO:0000462]; translation [GO:0006412]	chloroplast [GO:0009507]; cytosolic ribosome [GO:0022626]; cytosolic small ribosomal subunit [GO:0022627]; nucleolus [GO:0005730]; plant-type cell wall [GO:0009505]; plasmodesma [GO:0009506]; polysomal ribosome [GO:0042788]	NA	NA	NA	NA	NA	222
Q8RXX5	10	-0.268455	0.0428419	6.11999e-05	0.00509489	At5g47190	NA	NA	50S ribosomal protein L19-2, chloroplastic	FUNCTION: Located at the 30S-50S ribosomal subunit interface and binds directly to 23S ribosomal RNA. {ECO:0000250}.	NA	chloroplast [GO:0009507]; chloroplast envelope [GO:0009941]; chloroplast stroma [GO:0009570]; plastid [GO:0009536]; ribonucleoprotein complex [GO:1990904]; ribosome [GO:0005840]; mRNA binding [GO:0003729]; rRNA binding [GO:0019843]; structural constituent of ribosome [GO:0003735]; translation [GO:0006412]	mRNA binding [GO:0003729]; rRNA binding [GO:0019843]; structural constituent of ribosome [GO:0003735]	translation [GO:0006412]	chloroplast [GO:0009507]; chloroplast envelope [GO:0009941]; chloroplast stroma [GO:0009570]; plastid [GO:0009536]; ribonucleoprotein complex [GO:1990904]; ribosome [GO:0005840]	SUBCELLULAR LOCATION: Plastid, chloroplast.	NA	NA	SUBUNIT: Part of the 50S ribosomal subunit. {ECO:0000250}.	NA	229
Q9FK88	10	0.164882	0.0276566	9.43107e-05	0.00546182	At5g22510	INVE	NA	Alkaline/neutral invertase E, chloroplastic (A/N-INVE) (EC 3.2.1.26)	FUNCTION: Chloroplastic invertase that cleaves sucrose into glucose and fructose and is associated with the development of the photosynthetic apparatus and the assimilation of nitrogen in seedlings to control the sucrose to hexose ratio (PubMed:20304912). Participates in the carbon flux between the cytosol and plastids in leaves (PubMed:18034262). {ECO:0000269|PubMed:18034262, ECO:0000269|PubMed:…	CATALYTIC ACTIVITY: Reaction=Hydrolysis of terminal non-reducing beta-D-fructofuranoside residues in beta-D-fructofuranosides.; EC=3.2.1.26; Evidence={ECO:0000269|PubMed:20304912};	chloroplast [GO:0009507]; glycopeptide alpha-N-acetylgalactosaminidase activity [GO:0033926]; sucrose alpha-glucosidase activity [GO:0004575]; cotyledon development [GO:0048825]; starch metabolic process [GO:0005982]; sucrose catabolic process [GO:0005987]	glycopeptide alpha-N-acetylgalactosaminidase activity [GO:0033926]; sucrose alpha-glucosidase activity [GO:0004575]	cotyledon development [GO:0048825]; starch metabolic process [GO:0005982]; sucrose catabolic process [GO:0005987]	chloroplast [GO:0009507]	SUBCELLULAR LOCATION: Plastid, chloroplast {ECO:0000269|PubMed:18034262}.	NA	NA	NA	3.2.1.26	617
Q9SAC6	2	0.0657723	0.00845897	8.55409e-06	0.00284851	At1g10760	GWD1	R1 SEX1	Alpha-glucan water dikinase 1, chloroplastic (EC 2.7.9.4) (Protein starch excess 1) (Protein starch-related R1)	FUNCTION: Mediates the incorporation of phosphate into starch-like alpha-glucan, mostly at the C-6 position of glucose units. Acts as an overall regulator of starch mobilization. Required for starch degradation, suggesting that the phosphate content of starch regulates its degradability. {ECO:0000269|PubMed:11487701}.	CATALYTIC ACTIVITY: Reaction=[(1->4)-alpha-D-glucosyl](n) + n ATP + n H2O = [(1->4)-6-phospho-alpha-D-glucosyl](n) + n AMP + 2n H(+) + n phosphate; Xref=Rhea:RHEA:11668, Rhea:RHEA-COMP:9584, Rhea:RHEA-COMP:12983, ChEBI:CHEBI:15377, ChEBI:CHEBI:15378, ChEBI:CHEBI:15444, ChEBI:CHEBI:30616, ChEBI:CHEBI:43474, ChEBI:CHEBI:134068, ChEBI:CHEBI:456215; EC=2.7.9.4; Evidence={ECO:0000269|PubMed:11487701};…	chloroplast [GO:0009507]; chloroplast envelope [GO:0009941]; chloroplast stroma [GO:0009570]; mitochondrion [GO:0005739]; alpha-glucan, water dikinase activity [GO:0050521]; ATP binding [GO:0005524]; maltodextrin water dikinase [GO:0102216]; metal ion binding [GO:0046872]; mRNA binding [GO:0003729]; starch, H2O dikinase activity [GO:0102218]; cold acclimation [GO:0009631]; phosphorylation [GO:001…	alpha-glucan, water dikinase activity [GO:0050521]; ATP binding [GO:0005524]; maltodextrin water dikinase [GO:0102216]; metal ion binding [GO:0046872]; mRNA binding [GO:0003729]; starch, H2O dikinase activity [GO:0102218]	cold acclimation [GO:0009631]; phosphorylation [GO:0016310]; response to symbiotic fungus [GO:0009610]; starch catabolic process [GO:0005983]	chloroplast [GO:0009507]; chloroplast envelope [GO:0009941]; chloroplast stroma [GO:0009570]; mitochondrion [GO:0005739]	SUBCELLULAR LOCATION: Plastid, chloroplast {ECO:0000269|PubMed:11487701}. Note=Starch granules. {ECO:0000269|PubMed:11487701}.	NA	COFACTOR: Name=Mg(2+); Xref=ChEBI:CHEBI:18420; Evidence={ECO:0000250|UniProtKB:P23538};	SUBUNIT: Homodimer. {ECO:0000250|UniProtKB:P23538}.	2.7.9.4	1399
P46637	2	0.59872	0.101925	0.000107064	0.0237683	At4g08900	ARGAH1	NA	Arginase 1, mitochondrial (EC 3.5.3.1) (Agmatinase ARGAH1) (EC 3.5.3.11) (Arginine amidohydrolase 1) (AtARGAH1)	FUNCTION: Catalyzes the hydrolysis of L-arginine to urea and L-ornithine (Probable). The latter can be utilized in the urea cycle or as a precursor for the synthesis of both polyamines and proline (Probable). Possesses agmatinase activity. Catalyzes the formation of putrescine from agmatine (PubMed:28716421). {ECO:0000269|PubMed:28716421, ECO:0000305|PubMed:32754173}.	CATALYTIC ACTIVITY: Reaction=H2O + L-arginine = L-ornithine + urea; Xref=Rhea:RHEA:20569, ChEBI:CHEBI:15377, ChEBI:CHEBI:16199, ChEBI:CHEBI:32682, ChEBI:CHEBI:46911; EC=3.5.3.1; Evidence={ECO:0000305|PubMed:32754173}; CATALYTIC ACTIVITY: Reaction=agmatine + H2O = putrescine + urea; Xref=Rhea:RHEA:13929, ChEBI:CHEBI:15377, ChEBI:CHEBI:16199, ChEBI:CHEBI:58145, ChEBI:CHEBI:326268; EC=3.5.3.11; Evid…	cytosol [GO:0005829]; mitochondrion [GO:0005739]; agmatinase activity [GO:0008783]; arginase activity [GO:0004053]; cobalt ion binding [GO:0050897]; magnesium ion binding [GO:0000287]; arginine catabolic process [GO:0006527]; protein hexamerization [GO:0034214]; putrescine biosynthetic process from arginine, using agmatinase [GO:0033389]; urea cycle [GO:0000050]	agmatinase activity [GO:0008783]; arginase activity [GO:0004053]; cobalt ion binding [GO:0050897]; magnesium ion binding [GO:0000287]	arginine catabolic process [GO:0006527]; protein hexamerization [GO:0034214]; putrescine biosynthetic process from arginine, using agmatinase [GO:0033389]; urea cycle [GO:0000050]	cytosol [GO:0005829]; mitochondrion [GO:0005739]	SUBCELLULAR LOCATION: Mitochondrion {ECO:0000269|PubMed:18567826, ECO:0000305|PubMed:25732537}.	PATHWAY: Nitrogen metabolism; urea cycle; L-ornithine and urea from L-arginine: step 1/1. {ECO:0000250|UniProtKB:P05089}.; PATHWAY: Amine and polyamine biosynthesis; putrescine biosynthesis via agmatine pathway; putrescine from agmatine: step 1/1. {ECO:0000305|PubMed:28716421}.	COFACTOR: Name=Mn(2+); Xref=ChEBI:CHEBI:29035; Evidence={ECO:0000255|PROSITE-ProRule:PRU00742, ECO:0000269|PubMed:32754173}; Note=Binds 2 manganese ions per subunit. {ECO:0000255|PROSITE-ProRule:PRU00742, ECO:0000269|PubMed:32754173};	SUBUNIT: Forms homohexamers. {ECO:0000269|PubMed:32754173}.	3.5.3.1; 3.5.3.11	342
P46637	5	0.686507	0.110092	6.38639e-05	0.0125046	At4g08900	ARGAH1	NA	Arginase 1, mitochondrial (EC 3.5.3.1) (Agmatinase ARGAH1) (EC 3.5.3.11) (Arginine amidohydrolase 1) (AtARGAH1)	FUNCTION: Catalyzes the hydrolysis of L-arginine to urea and L-ornithine (Probable). The latter can be utilized in the urea cycle or as a precursor for the synthesis of both polyamines and proline (Probable). Possesses agmatinase activity. Catalyzes the formation of putrescine from agmatine (PubMed:28716421). {ECO:0000269|PubMed:28716421, ECO:0000305|PubMed:32754173}.	CATALYTIC ACTIVITY: Reaction=H2O + L-arginine = L-ornithine + urea; Xref=Rhea:RHEA:20569, ChEBI:CHEBI:15377, ChEBI:CHEBI:16199, ChEBI:CHEBI:32682, ChEBI:CHEBI:46911; EC=3.5.3.1; Evidence={ECO:0000305|PubMed:32754173}; CATALYTIC ACTIVITY: Reaction=agmatine + H2O = putrescine + urea; Xref=Rhea:RHEA:13929, ChEBI:CHEBI:15377, ChEBI:CHEBI:16199, ChEBI:CHEBI:58145, ChEBI:CHEBI:326268; EC=3.5.3.11; Evid…	cytosol [GO:0005829]; mitochondrion [GO:0005739]; agmatinase activity [GO:0008783]; arginase activity [GO:0004053]; cobalt ion binding [GO:0050897]; magnesium ion binding [GO:0000287]; arginine catabolic process [GO:0006527]; protein hexamerization [GO:0034214]; putrescine biosynthetic process from arginine, using agmatinase [GO:0033389]; urea cycle [GO:0000050]	agmatinase activity [GO:0008783]; arginase activity [GO:0004053]; cobalt ion binding [GO:0050897]; magnesium ion binding [GO:0000287]	arginine catabolic process [GO:0006527]; protein hexamerization [GO:0034214]; putrescine biosynthetic process from arginine, using agmatinase [GO:0033389]; urea cycle [GO:0000050]	cytosol [GO:0005829]; mitochondrion [GO:0005739]	SUBCELLULAR LOCATION: Mitochondrion {ECO:0000269|PubMed:18567826, ECO:0000305|PubMed:25732537}.	PATHWAY: Nitrogen metabolism; urea cycle; L-ornithine and urea from L-arginine: step 1/1. {ECO:0000250|UniProtKB:P05089}.; PATHWAY: Amine and polyamine biosynthesis; putrescine biosynthesis via agmatine pathway; putrescine from agmatine: step 1/1. {ECO:0000305|PubMed:28716421}.	COFACTOR: Name=Mn(2+); Xref=ChEBI:CHEBI:29035; Evidence={ECO:0000255|PROSITE-ProRule:PRU00742, ECO:0000269|PubMed:32754173}; Note=Binds 2 manganese ions per subunit. {ECO:0000255|PROSITE-ProRule:PRU00742, ECO:0000269|PubMed:32754173};	SUBUNIT: Forms homohexamers. {ECO:0000269|PubMed:32754173}.	3.5.3.1; 3.5.3.11	342
P46637	10	0.686885	0.101925	3.20366e-05	0.00328251	At4g08900	ARGAH1	NA	Arginase 1, mitochondrial (EC 3.5.3.1) (Agmatinase ARGAH1) (EC 3.5.3.11) (Arginine amidohydrolase 1) (AtARGAH1)	FUNCTION: Catalyzes the hydrolysis of L-arginine to urea and L-ornithine (Probable). The latter can be utilized in the urea cycle or as a precursor for the synthesis of both polyamines and proline (Probable). Possesses agmatinase activity. Catalyzes the formation of putrescine from agmatine (PubMed:28716421). {ECO:0000269|PubMed:28716421, ECO:0000305|PubMed:32754173}.	CATALYTIC ACTIVITY: Reaction=H2O + L-arginine = L-ornithine + urea; Xref=Rhea:RHEA:20569, ChEBI:CHEBI:15377, ChEBI:CHEBI:16199, ChEBI:CHEBI:32682, ChEBI:CHEBI:46911; EC=3.5.3.1; Evidence={ECO:0000305|PubMed:32754173}; CATALYTIC ACTIVITY: Reaction=agmatine + H2O = putrescine + urea; Xref=Rhea:RHEA:13929, ChEBI:CHEBI:15377, ChEBI:CHEBI:16199, ChEBI:CHEBI:58145, ChEBI:CHEBI:326268; EC=3.5.3.11; Evid…	cytosol [GO:0005829]; mitochondrion [GO:0005739]; agmatinase activity [GO:0008783]; arginase activity [GO:0004053]; cobalt ion binding [GO:0050897]; magnesium ion binding [GO:0000287]; arginine catabolic process [GO:0006527]; protein hexamerization [GO:0034214]; putrescine biosynthetic process from arginine, using agmatinase [GO:0033389]; urea cycle [GO:0000050]	agmatinase activity [GO:0008783]; arginase activity [GO:0004053]; cobalt ion binding [GO:0050897]; magnesium ion binding [GO:0000287]	arginine catabolic process [GO:0006527]; protein hexamerization [GO:0034214]; putrescine biosynthetic process from arginine, using agmatinase [GO:0033389]; urea cycle [GO:0000050]	cytosol [GO:0005829]; mitochondrion [GO:0005739]	SUBCELLULAR LOCATION: Mitochondrion {ECO:0000269|PubMed:18567826, ECO:0000305|PubMed:25732537}.	PATHWAY: Nitrogen metabolism; urea cycle; L-ornithine and urea from L-arginine: step 1/1. {ECO:0000250|UniProtKB:P05089}.; PATHWAY: Amine and polyamine biosynthesis; putrescine biosynthesis via agmatine pathway; putrescine from agmatine: step 1/1. {ECO:0000305|PubMed:28716421}.	COFACTOR: Name=Mn(2+); Xref=ChEBI:CHEBI:29035; Evidence={ECO:0000255|PROSITE-ProRule:PRU00742, ECO:0000269|PubMed:32754173}; Note=Binds 2 manganese ions per subunit. {ECO:0000255|PROSITE-ProRule:PRU00742, ECO:0000269|PubMed:32754173};	SUBUNIT: Forms homohexamers. {ECO:0000269|PubMed:32754173}.	3.5.3.1; 3.5.3.11	342
Q9ZPF5	5	0.751174	0.114229	3.99171e-05	0.0106339	At4g08870	ARGAH2	NA	Arginase 2, chloroplastic/mitochondrial (EC 3.5.3.1) (Agmatinase ARGAH2) (EC 3.5.3.11) (Arginine amidohydrolase 2)	FUNCTION: Catalyzes the hydrolysis of L-arginine to urea and L-ornithine. The latter can be utilized in the urea cycle or as a precursor for the synthesis of both polyamines and proline (By similarity). Possesses agmatinase activity. Catalyzes the formation of putrescine from agmatine (PubMed:28716421). {ECO:0000250|UniProtKB:P05089, ECO:0000269|PubMed:28716421}.	CATALYTIC ACTIVITY: Reaction=H2O + L-arginine = L-ornithine + urea; Xref=Rhea:RHEA:20569, ChEBI:CHEBI:15377, ChEBI:CHEBI:16199, ChEBI:CHEBI:32682, ChEBI:CHEBI:46911; EC=3.5.3.1; Evidence={ECO:0000250|UniProtKB:P05089}; CATALYTIC ACTIVITY: Reaction=agmatine + H2O = putrescine + urea; Xref=Rhea:RHEA:13929, ChEBI:CHEBI:15377, ChEBI:CHEBI:16199, ChEBI:CHEBI:58145, ChEBI:CHEBI:326268; EC=3.5.3.11; Evi…	chloroplast stroma [GO:0009570]; cytosol [GO:0005829]; mitochondrion [GO:0005739]; agmatinase activity [GO:0008783]; arginase activity [GO:0004053]; cobalt ion binding [GO:0050897]; defense response to fungus [GO:0050832]; ornithine metabolic process [GO:0006591]; proline metabolic process [GO:0006560]; putrescine biosynthetic process [GO:0009446]; putrescine biosynthetic process from arginine, u…	agmatinase activity [GO:0008783]; arginase activity [GO:0004053]; cobalt ion binding [GO:0050897]	defense response to fungus [GO:0050832]; ornithine metabolic process [GO:0006591]; proline metabolic process [GO:0006560]; putrescine biosynthetic process [GO:0009446]; putrescine biosynthetic process from arginine, using agmatinase [GO:0033389]; putrescine metabolic process [GO:0009445]; tyrosine metabolic process [GO:0006570]; urea cycle [GO:0000050]	chloroplast stroma [GO:0009570]; cytosol [GO:0005829]; mitochondrion [GO:0005739]	SUBCELLULAR LOCATION: Mitochondrion {ECO:0000269|PubMed:18567826}. Plastid, chloroplast {ECO:0000269|PubMed:28716421}.	PATHWAY: Nitrogen metabolism; urea cycle; L-ornithine and urea from L-arginine: step 1/1. {ECO:0000250|UniProtKB:P05089}.; PATHWAY: Amine and polyamine biosynthesis; putrescine biosynthesis via agmatine pathway; putrescine from agmatine: step 1/1. {ECO:0000305|PubMed:28716421}.	COFACTOR: Name=Mn(2+); Xref=ChEBI:CHEBI:29035; Evidence={ECO:0000255|PROSITE-ProRule:PRU00742}; Note=Binds 2 manganese ions per subunit. {ECO:0000255|PROSITE-ProRule:PRU00742};	NA	3.5.3.1; 3.5.3.11	344
Q9ZPF5	2	0.741293	0.105756	2.24172e-05	0.00597195	At4g08870	ARGAH2	NA	Arginase 2, chloroplastic/mitochondrial (EC 3.5.3.1) (Agmatinase ARGAH2) (EC 3.5.3.11) (Arginine amidohydrolase 2)	FUNCTION: Catalyzes the hydrolysis of L-arginine to urea and L-ornithine. The latter can be utilized in the urea cycle or as a precursor for the synthesis of both polyamines and proline (By similarity). Possesses agmatinase activity. Catalyzes the formation of putrescine from agmatine (PubMed:28716421). {ECO:0000250|UniProtKB:P05089, ECO:0000269|PubMed:28716421}.	CATALYTIC ACTIVITY: Reaction=H2O + L-arginine = L-ornithine + urea; Xref=Rhea:RHEA:20569, ChEBI:CHEBI:15377, ChEBI:CHEBI:16199, ChEBI:CHEBI:32682, ChEBI:CHEBI:46911; EC=3.5.3.1; Evidence={ECO:0000250|UniProtKB:P05089}; CATALYTIC ACTIVITY: Reaction=agmatine + H2O = putrescine + urea; Xref=Rhea:RHEA:13929, ChEBI:CHEBI:15377, ChEBI:CHEBI:16199, ChEBI:CHEBI:58145, ChEBI:CHEBI:326268; EC=3.5.3.11; Evi…	chloroplast stroma [GO:0009570]; cytosol [GO:0005829]; mitochondrion [GO:0005739]; agmatinase activity [GO:0008783]; arginase activity [GO:0004053]; cobalt ion binding [GO:0050897]; defense response to fungus [GO:0050832]; ornithine metabolic process [GO:0006591]; proline metabolic process [GO:0006560]; putrescine biosynthetic process [GO:0009446]; putrescine biosynthetic process from arginine, u…	agmatinase activity [GO:0008783]; arginase activity [GO:0004053]; cobalt ion binding [GO:0050897]	defense response to fungus [GO:0050832]; ornithine metabolic process [GO:0006591]; proline metabolic process [GO:0006560]; putrescine biosynthetic process [GO:0009446]; putrescine biosynthetic process from arginine, using agmatinase [GO:0033389]; putrescine metabolic process [GO:0009445]; tyrosine metabolic process [GO:0006570]; urea cycle [GO:0000050]	chloroplast stroma [GO:0009570]; cytosol [GO:0005829]; mitochondrion [GO:0005739]	SUBCELLULAR LOCATION: Mitochondrion {ECO:0000269|PubMed:18567826}. Plastid, chloroplast {ECO:0000269|PubMed:28716421}.	PATHWAY: Nitrogen metabolism; urea cycle; L-ornithine and urea from L-arginine: step 1/1. {ECO:0000250|UniProtKB:P05089}.; PATHWAY: Amine and polyamine biosynthesis; putrescine biosynthesis via agmatine pathway; putrescine from agmatine: step 1/1. {ECO:0000305|PubMed:28716421}.	COFACTOR: Name=Mn(2+); Xref=ChEBI:CHEBI:29035; Evidence={ECO:0000255|PROSITE-ProRule:PRU00742}; Note=Binds 2 manganese ions per subunit. {ECO:0000255|PROSITE-ProRule:PRU00742};	NA	3.5.3.1; 3.5.3.11	344
Q9ZPF5	10	0.854111	0.105756	5.96817e-06	0.00132493	At4g08870	ARGAH2	NA	Arginase 2, chloroplastic/mitochondrial (EC 3.5.3.1) (Agmatinase ARGAH2) (EC 3.5.3.11) (Arginine amidohydrolase 2)	FUNCTION: Catalyzes the hydrolysis of L-arginine to urea and L-ornithine. The latter can be utilized in the urea cycle or as a precursor for the synthesis of both polyamines and proline (By similarity). Possesses agmatinase activity. Catalyzes the formation of putrescine from agmatine (PubMed:28716421). {ECO:0000250|UniProtKB:P05089, ECO:0000269|PubMed:28716421}.	CATALYTIC ACTIVITY: Reaction=H2O + L-arginine = L-ornithine + urea; Xref=Rhea:RHEA:20569, ChEBI:CHEBI:15377, ChEBI:CHEBI:16199, ChEBI:CHEBI:32682, ChEBI:CHEBI:46911; EC=3.5.3.1; Evidence={ECO:0000250|UniProtKB:P05089}; CATALYTIC ACTIVITY: Reaction=agmatine + H2O = putrescine + urea; Xref=Rhea:RHEA:13929, ChEBI:CHEBI:15377, ChEBI:CHEBI:16199, ChEBI:CHEBI:58145, ChEBI:CHEBI:326268; EC=3.5.3.11; Evi…	chloroplast stroma [GO:0009570]; cytosol [GO:0005829]; mitochondrion [GO:0005739]; agmatinase activity [GO:0008783]; arginase activity [GO:0004053]; cobalt ion binding [GO:0050897]; defense response to fungus [GO:0050832]; ornithine metabolic process [GO:0006591]; proline metabolic process [GO:0006560]; putrescine biosynthetic process [GO:0009446]; putrescine biosynthetic process from arginine, u…	agmatinase activity [GO:0008783]; arginase activity [GO:0004053]; cobalt ion binding [GO:0050897]	defense response to fungus [GO:0050832]; ornithine metabolic process [GO:0006591]; proline metabolic process [GO:0006560]; putrescine biosynthetic process [GO:0009446]; putrescine biosynthetic process from arginine, using agmatinase [GO:0033389]; putrescine metabolic process [GO:0009445]; tyrosine metabolic process [GO:0006570]; urea cycle [GO:0000050]	chloroplast stroma [GO:0009570]; cytosol [GO:0005829]; mitochondrion [GO:0005739]	SUBCELLULAR LOCATION: Mitochondrion {ECO:0000269|PubMed:18567826}. Plastid, chloroplast {ECO:0000269|PubMed:28716421}.	PATHWAY: Nitrogen metabolism; urea cycle; L-ornithine and urea from L-arginine: step 1/1. {ECO:0000250|UniProtKB:P05089}.; PATHWAY: Amine and polyamine biosynthesis; putrescine biosynthesis via agmatine pathway; putrescine from agmatine: step 1/1. {ECO:0000305|PubMed:28716421}.	COFACTOR: Name=Mn(2+); Xref=ChEBI:CHEBI:29035; Evidence={ECO:0000255|PROSITE-ProRule:PRU00742}; Note=Binds 2 manganese ions per subunit. {ECO:0000255|PROSITE-ProRule:PRU00742};	NA	3.5.3.1; 3.5.3.11	344
P49077	2	0.0868787	0.0178111	0.000488609	0.0500637	At3g20330	PYRB	NA	Aspartate carbamoyltransferase, chloroplastic (EC 2.1.3.2) (Aspartate transcarbamylase) (ATCase)	NA	CATALYTIC ACTIVITY: Reaction=carbamoyl phosphate + L-aspartate = H(+) + N-carbamoyl-L-aspartate + phosphate; Xref=Rhea:RHEA:20013, ChEBI:CHEBI:15378, ChEBI:CHEBI:29991, ChEBI:CHEBI:32814, ChEBI:CHEBI:43474, ChEBI:CHEBI:58228; EC=2.1.3.2;	chloroplast [GO:0009507]; chloroplast stroma [GO:0009570]; cytoplasm [GO:0005737]; cytosol [GO:0005829]; amino acid binding [GO:0016597]; aspartate carbamoyltransferase activity [GO:0004070]; 'de novo' pyrimidine nucleobase biosynthetic process [GO:0006207]; 'de novo' UMP biosynthetic process [GO:0044205]; cellular amino acid metabolic process [GO:0006520]; cellular response to phosphate starvati…	amino acid binding [GO:0016597]; aspartate carbamoyltransferase activity [GO:0004070]	'de novo' pyrimidine nucleobase biosynthetic process [GO:0006207]; 'de novo' UMP biosynthetic process [GO:0044205]; cellular amino acid metabolic process [GO:0006520]; cellular response to phosphate starvation [GO:0016036]; nitrogen compound metabolic process [GO:0006807]	chloroplast [GO:0009507]; chloroplast stroma [GO:0009570]; cytoplasm [GO:0005737]; cytosol [GO:0005829]	SUBCELLULAR LOCATION: Plastid, chloroplast {ECO:0000305}.	PATHWAY: Pyrimidine metabolism; UMP biosynthesis via de novo pathway; (S)-dihydroorotate from bicarbonate: step 2/3.	NA	SUBUNIT: Homotrimer. {ECO:0000305}.	2.1.3.2	390
Q9LZ66	2	0.719942	0.0347619	3.67343e-10	4.89301e-07	At5g04590	SIR	NA	Assimilatory sulfite reductase (ferredoxin), chloroplastic (AtSiR) (EC 1.8.7.1) (Sulfite reductase (ferredoxin))	FUNCTION: Essential protein with sulfite reductase activity required in assimilatory sulfate reduction pathway during both primary and secondary metabolism and thus involved in development and growth. {ECO:0000269|PubMed:20424176}.; FUNCTION: DNA-binding protein that binds to both double-stranded and single-stranded DNA without significant sequence specificity to reversibly repress the transcript…	CATALYTIC ACTIVITY: Reaction=3 H2O + hydrogen sulfide + 6 oxidized [2Fe-2S]-[ferredoxin] = 7 H(+) + 6 reduced [2Fe-2S]-[ferredoxin] + sulfite; Xref=Rhea:RHEA:23132, Rhea:RHEA-COMP:10000, Rhea:RHEA-COMP:10001, ChEBI:CHEBI:15377, ChEBI:CHEBI:15378, ChEBI:CHEBI:17359, ChEBI:CHEBI:29919, ChEBI:CHEBI:33737, ChEBI:CHEBI:33738; EC=1.8.7.1; Evidence={ECO:0000269|PubMed:9661674};	apoplast [GO:0048046]; chloroplast [GO:0009507]; chloroplast envelope [GO:0009941]; chloroplast nucleoid [GO:0042644]; chloroplast stroma [GO:0009570]; plasma membrane [GO:0005886]; plastid [GO:0009536]; stromule [GO:0010319]; sulfite reductase complex (NADPH) [GO:0009337]; 4 iron, 4 sulfur cluster binding [GO:0051539]; copper ion binding [GO:0005507]; DNA binding [GO:0003677]; heme binding [GO:0…	4 iron, 4 sulfur cluster binding [GO:0051539]; copper ion binding [GO:0005507]; DNA binding [GO:0003677]; heme binding [GO:0020037]; sulfite reductase (ferredoxin) activity [GO:0050311]; sulfite reductase activity [GO:0016002]	negative regulation of DNA-templated transcription [GO:0045892]; response to cold [GO:0009409]; sulfate assimilation [GO:0000103]; sulfide oxidation, using siroheme sulfite reductase [GO:0019424]; sulfur compound metabolic process [GO:0006790]	apoplast [GO:0048046]; chloroplast [GO:0009507]; chloroplast envelope [GO:0009941]; chloroplast nucleoid [GO:0042644]; chloroplast stroma [GO:0009570]; plasma membrane [GO:0005886]; plastid [GO:0009536]; stromule [GO:0010319]; sulfite reductase complex (NADPH) [GO:0009337]	SUBCELLULAR LOCATION: Plastid, chloroplast stroma, chloroplast nucleoid {ECO:0000250}. Plastid stroma. Plastid, chloroplast stroma {ECO:0000269|PubMed:18431481}.	NA	COFACTOR: Name=siroheme; Xref=ChEBI:CHEBI:60052; Evidence={ECO:0000250}; Note=Binds 1 siroheme per subunit. {ECO:0000250}; COFACTOR: Name=[4Fe-4S] cluster; Xref=ChEBI:CHEBI:49883; Evidence={ECO:0000250}; Note=Binds 1 [4Fe-4S] cluster per subunit. {ECO:0000250};	SUBUNIT: Monomer. Interacts with ferredoxin (By similarity). {ECO:0000250}.	1.8.7.1	642
Q9LZ66	5	0.684266	0.0375471	1.44565e-09	1.9256e-06	At5g04590	SIR	NA	Assimilatory sulfite reductase (ferredoxin), chloroplastic (AtSiR) (EC 1.8.7.1) (Sulfite reductase (ferredoxin))	FUNCTION: Essential protein with sulfite reductase activity required in assimilatory sulfate reduction pathway during both primary and secondary metabolism and thus involved in development and growth. {ECO:0000269|PubMed:20424176}.; FUNCTION: DNA-binding protein that binds to both double-stranded and single-stranded DNA without significant sequence specificity to reversibly repress the transcript…	CATALYTIC ACTIVITY: Reaction=3 H2O + hydrogen sulfide + 6 oxidized [2Fe-2S]-[ferredoxin] = 7 H(+) + 6 reduced [2Fe-2S]-[ferredoxin] + sulfite; Xref=Rhea:RHEA:23132, Rhea:RHEA-COMP:10000, Rhea:RHEA-COMP:10001, ChEBI:CHEBI:15377, ChEBI:CHEBI:15378, ChEBI:CHEBI:17359, ChEBI:CHEBI:29919, ChEBI:CHEBI:33737, ChEBI:CHEBI:33738; EC=1.8.7.1; Evidence={ECO:0000269|PubMed:9661674};	apoplast [GO:0048046]; chloroplast [GO:0009507]; chloroplast envelope [GO:0009941]; chloroplast nucleoid [GO:0042644]; chloroplast stroma [GO:0009570]; plasma membrane [GO:0005886]; plastid [GO:0009536]; stromule [GO:0010319]; sulfite reductase complex (NADPH) [GO:0009337]; 4 iron, 4 sulfur cluster binding [GO:0051539]; copper ion binding [GO:0005507]; DNA binding [GO:0003677]; heme binding [GO:0…	4 iron, 4 sulfur cluster binding [GO:0051539]; copper ion binding [GO:0005507]; DNA binding [GO:0003677]; heme binding [GO:0020037]; sulfite reductase (ferredoxin) activity [GO:0050311]; sulfite reductase activity [GO:0016002]	negative regulation of DNA-templated transcription [GO:0045892]; response to cold [GO:0009409]; sulfate assimilation [GO:0000103]; sulfide oxidation, using siroheme sulfite reductase [GO:0019424]; sulfur compound metabolic process [GO:0006790]	apoplast [GO:0048046]; chloroplast [GO:0009507]; chloroplast envelope [GO:0009941]; chloroplast nucleoid [GO:0042644]; chloroplast stroma [GO:0009570]; plasma membrane [GO:0005886]; plastid [GO:0009536]; stromule [GO:0010319]; sulfite reductase complex (NADPH) [GO:0009337]	SUBCELLULAR LOCATION: Plastid, chloroplast stroma, chloroplast nucleoid {ECO:0000250}. Plastid stroma. Plastid, chloroplast stroma {ECO:0000269|PubMed:18431481}.	NA	COFACTOR: Name=siroheme; Xref=ChEBI:CHEBI:60052; Evidence={ECO:0000250}; Note=Binds 1 siroheme per subunit. {ECO:0000250}; COFACTOR: Name=[4Fe-4S] cluster; Xref=ChEBI:CHEBI:49883; Evidence={ECO:0000250}; Note=Binds 1 [4Fe-4S] cluster per subunit. {ECO:0000250};	SUBUNIT: Monomer. Interacts with ferredoxin (By similarity). {ECO:0000250}.	1.8.7.1	642
Q9LZ66	10	0.644663	0.0347619	1.19976e-09	1.59808e-06	At5g04590	SIR	NA	Assimilatory sulfite reductase (ferredoxin), chloroplastic (AtSiR) (EC 1.8.7.1) (Sulfite reductase (ferredoxin))	FUNCTION: Essential protein with sulfite reductase activity required in assimilatory sulfate reduction pathway during both primary and secondary metabolism and thus involved in development and growth. {ECO:0000269|PubMed:20424176}.; FUNCTION: DNA-binding protein that binds to both double-stranded and single-stranded DNA without significant sequence specificity to reversibly repress the transcript…	CATALYTIC ACTIVITY: Reaction=3 H2O + hydrogen sulfide + 6 oxidized [2Fe-2S]-[ferredoxin] = 7 H(+) + 6 reduced [2Fe-2S]-[ferredoxin] + sulfite; Xref=Rhea:RHEA:23132, Rhea:RHEA-COMP:10000, Rhea:RHEA-COMP:10001, ChEBI:CHEBI:15377, ChEBI:CHEBI:15378, ChEBI:CHEBI:17359, ChEBI:CHEBI:29919, ChEBI:CHEBI:33737, ChEBI:CHEBI:33738; EC=1.8.7.1; Evidence={ECO:0000269|PubMed:9661674};	apoplast [GO:0048046]; chloroplast [GO:0009507]; chloroplast envelope [GO:0009941]; chloroplast nucleoid [GO:0042644]; chloroplast stroma [GO:0009570]; plasma membrane [GO:0005886]; plastid [GO:0009536]; stromule [GO:0010319]; sulfite reductase complex (NADPH) [GO:0009337]; 4 iron, 4 sulfur cluster binding [GO:0051539]; copper ion binding [GO:0005507]; DNA binding [GO:0003677]; heme binding [GO:0…	4 iron, 4 sulfur cluster binding [GO:0051539]; copper ion binding [GO:0005507]; DNA binding [GO:0003677]; heme binding [GO:0020037]; sulfite reductase (ferredoxin) activity [GO:0050311]; sulfite reductase activity [GO:0016002]	negative regulation of DNA-templated transcription [GO:0045892]; response to cold [GO:0009409]; sulfate assimilation [GO:0000103]; sulfide oxidation, using siroheme sulfite reductase [GO:0019424]; sulfur compound metabolic process [GO:0006790]	apoplast [GO:0048046]; chloroplast [GO:0009507]; chloroplast envelope [GO:0009941]; chloroplast nucleoid [GO:0042644]; chloroplast stroma [GO:0009570]; plasma membrane [GO:0005886]; plastid [GO:0009536]; stromule [GO:0010319]; sulfite reductase complex (NADPH) [GO:0009337]	SUBCELLULAR LOCATION: Plastid, chloroplast stroma, chloroplast nucleoid {ECO:0000250}. Plastid stroma. Plastid, chloroplast stroma {ECO:0000269|PubMed:18431481}.	NA	COFACTOR: Name=siroheme; Xref=ChEBI:CHEBI:60052; Evidence={ECO:0000250}; Note=Binds 1 siroheme per subunit. {ECO:0000250}; COFACTOR: Name=[4Fe-4S] cluster; Xref=ChEBI:CHEBI:49883; Evidence={ECO:0000250}; Note=Binds 1 [4Fe-4S] cluster per subunit. {ECO:0000250};	SUBUNIT: Monomer. Interacts with ferredoxin (By similarity). {ECO:0000250}.	1.8.7.1	642
F4K5T2	10	0.793849	0.196759	0.00196642	0.0422463	At5g28030	DES1	NA	Bifunctional cystathionine gamma-lyase/cysteine synthase (EC 2.5.1.47) (EC 4.4.1.1) (Beta-substituted Ala synthase 4;3) (ARAth-Bsas4;3) (L-cysteine desulfhydrase 1) (DES1) (O-acetylserine (thiol)-lyase) (OASTL) (Protein CS-LIKE)	FUNCTION: Involved in maintaining Cys homeostasis through the desulfuration of L-cysteine. Modulates the generation of the signaling molecule sulfide in plant cytosol. Probably unable to interact with SAT and to form the decameric Cys synthase complex (CSC) and is therefore not an enzymatically true OASTL protein. {ECO:0000269|PubMed:18223034, ECO:0000269|PubMed:19955263, ECO:0000269|PubMed:23428…	CATALYTIC ACTIVITY: Reaction=H2O + L,L-cystathionine = 2-oxobutanoate + L-cysteine + NH4(+); Xref=Rhea:RHEA:14005, ChEBI:CHEBI:15377, ChEBI:CHEBI:16763, ChEBI:CHEBI:28938, ChEBI:CHEBI:35235, ChEBI:CHEBI:58161; EC=4.4.1.1; Evidence={ECO:0000269|PubMed:19955263}; CATALYTIC ACTIVITY: Reaction=hydrogen sulfide + O-acetyl-L-serine = acetate + L-cysteine; Xref=Rhea:RHEA:14829, ChEBI:CHEBI:29919, ChEBI:…	cytoplasm [GO:0005737]; cystathionine gamma-lyase activity [GO:0004123]; cysteine synthase activity [GO:0004124]; L-cysteine desulfhydrase activity [GO:0080146]; L-cystine L-cysteine-lyase (deaminating) [GO:0044540]; pyridoxal phosphate binding [GO:0030170]; cysteine biosynthetic process [GO:0019344]; cysteine biosynthetic process from serine [GO:0006535]; cysteine homeostasis [GO:0080145]; respo…	cystathionine gamma-lyase activity [GO:0004123]; cysteine synthase activity [GO:0004124]; L-cysteine desulfhydrase activity [GO:0080146]; L-cystine L-cysteine-lyase (deaminating) [GO:0044540]; pyridoxal phosphate binding [GO:0030170]	cysteine biosynthetic process [GO:0019344]; cysteine biosynthetic process from serine [GO:0006535]; cysteine homeostasis [GO:0080145]; response to oxidative stress [GO:0006979]; stress response to cadmium ion [GO:1990170]	cytoplasm [GO:0005737]	SUBCELLULAR LOCATION: Cytoplasm {ECO:0000305}.	PATHWAY: Amino-acid biosynthesis; L-cysteine biosynthesis; L-cysteine from L-serine: step 2/2.	COFACTOR: Name=pyridoxal 5'-phosphate; Xref=ChEBI:CHEBI:597326; Evidence={ECO:0000269|PubMed:19955263};	SUBUNIT: Homodimer. {ECO:0000250}.	2.5.1.47; 4.4.1.1	323
Q9S6Z7	10	0.793849	0.196759	0.00196642	0.0422463	At3g04940	CYSD1	OAS3	Bifunctional L-3-cyanoalanine synthase/cysteine synthase D1 (EC 2.5.1.47) (EC 4.4.1.9) (Beta-substituted Ala synthase 4;1) (ARAth-Bsas4;1) (Cysteine synthase D1) (AtcysD1) (O-acetylserine (thiol)-lyase 3)	FUNCTION: Acts as a cysteine synthase. The cysteine synthesis reaction is more efficient than the cyanoalanine synthase activity. {ECO:0000269|PubMed:18223034}.	CATALYTIC ACTIVITY: Reaction=hydrogen sulfide + O-acetyl-L-serine = acetate + L-cysteine; Xref=Rhea:RHEA:14829, ChEBI:CHEBI:29919, ChEBI:CHEBI:30089, ChEBI:CHEBI:35235, ChEBI:CHEBI:58340; EC=2.5.1.47; Evidence={ECO:0000269|PubMed:10845460, ECO:0000269|PubMed:10889265}; CATALYTIC ACTIVITY: Reaction=hydrogen cyanide + L-cysteine = 3-cyano-L-alanine + H(+) + hydrogen sulfide; Xref=Rhea:RHEA:17821, C…	cytoplasm [GO:0005737]; cytosol [GO:0005829]; cysteine synthase activity [GO:0004124]; L-3-cyanoalanine synthase activity [GO:0050017]; cysteine biosynthetic process [GO:0019344]; cysteine biosynthetic process from serine [GO:0006535]	cysteine synthase activity [GO:0004124]; L-3-cyanoalanine synthase activity [GO:0050017]	cysteine biosynthetic process [GO:0019344]; cysteine biosynthetic process from serine [GO:0006535]	cytoplasm [GO:0005737]; cytosol [GO:0005829]	SUBCELLULAR LOCATION: Cytoplasm {ECO:0000305|PubMed:10845460}.	PATHWAY: Amino-acid biosynthesis; L-cysteine biosynthesis; L-cysteine from L-serine: step 2/2.	COFACTOR: Name=pyridoxal 5'-phosphate; Xref=ChEBI:CHEBI:597326; Evidence={ECO:0000305};	NA	2.5.1.47; 4.4.1.9	324
Q9SXS7	10	0.793849	0.196759	0.00196642	0.0422463	At5g28020	CYSD2	OAS6	Bifunctional L-3-cyanoalanine synthase/cysteine synthase D2 (EC 2.5.1.47) (EC 4.4.1.9) (Beta-substituted Ala synthase 4;2) (ARAth-Bsas4;2) (Cysteine synthase D2) (AtcysD2) (O-acetylserine (thiol)-lyase 6)	FUNCTION: Acts as a cysteine synthase. The cysteine synthesis reaction is more efficient than the cyanoalanine synthase activity. {ECO:0000269|PubMed:18223034}.	CATALYTIC ACTIVITY: Reaction=hydrogen sulfide + O-acetyl-L-serine = acetate + L-cysteine; Xref=Rhea:RHEA:14829, ChEBI:CHEBI:29919, ChEBI:CHEBI:30089, ChEBI:CHEBI:35235, ChEBI:CHEBI:58340; EC=2.5.1.47; Evidence={ECO:0000269|PubMed:10845460}; CATALYTIC ACTIVITY: Reaction=hydrogen cyanide + L-cysteine = 3-cyano-L-alanine + H(+) + hydrogen sulfide; Xref=Rhea:RHEA:17821, ChEBI:CHEBI:15378, ChEBI:CHEBI…	cytoplasm [GO:0005737]; cytosol [GO:0005829]; plastid [GO:0009536]; cysteine synthase activity [GO:0004124]; L-3-cyanoalanine synthase activity [GO:0050017]; cysteine biosynthetic process [GO:0019344]; cysteine biosynthetic process from serine [GO:0006535]	cysteine synthase activity [GO:0004124]; L-3-cyanoalanine synthase activity [GO:0050017]	cysteine biosynthetic process [GO:0019344]; cysteine biosynthetic process from serine [GO:0006535]	cytoplasm [GO:0005737]; cytosol [GO:0005829]; plastid [GO:0009536]	SUBCELLULAR LOCATION: Cytoplasm {ECO:0000305|PubMed:10845460}.	PATHWAY: Amino-acid biosynthesis; L-cysteine biosynthesis; L-cysteine from L-serine: step 2/2.	COFACTOR: Name=pyridoxal 5'-phosphate; Xref=ChEBI:CHEBI:597326; Evidence={ECO:0000305};	NA	2.5.1.47; 4.4.1.9	323
Q6TBX7	2	0.126901	0.0264384	0.000553455	0.0526573	At3g53130	CYP97C1	LUT1	Carotene epsilon-monooxygenase, chloroplastic (EC 1.14.14.158) (Cytochrome P450 97C1) (Protein LUTEIN DEFICIENT 1)	FUNCTION: Heme-containing cytochrome P450 involved in the biosynthesis of xanthophylls. Specific for epsilon- and beta-ring hydroxylation of alpha-carotene. Has only a low activity toward the beta-rings of beta-carotene. The preferred substrate in planta is not alpha-carotene but the epsilon-ring of zeinoxanthin (PubMed:12782726, PubMed:16890225, PubMed:19147649, PubMed:19939422). Possesses a maj…	CATALYTIC ACTIVITY: Reaction=alpha-carotene + O2 + reduced [NADPH--hemoprotein reductase] = alpha-cryptoxanthin + H(+) + H2O + oxidized [NADPH--hemoprotein reductase]; Xref=Rhea:RHEA:30399, Rhea:RHEA-COMP:11964, Rhea:RHEA-COMP:11965, ChEBI:CHEBI:10223, ChEBI:CHEBI:15377, ChEBI:CHEBI:15378, ChEBI:CHEBI:15379, ChEBI:CHEBI:28425, ChEBI:CHEBI:57618, ChEBI:CHEBI:58210; EC=1.14.14.158; CATALYTIC ACTIVI…	chloroplast [GO:0009507]; chloroplast envelope [GO:0009941]; heme binding [GO:0020037]; iron ion binding [GO:0005506]; zeinoxanthin epsilon hydroxylase activity [GO:0009974]; carotenoid biosynthetic process [GO:0016117]	heme binding [GO:0020037]; iron ion binding [GO:0005506]; zeinoxanthin epsilon hydroxylase activity [GO:0009974]	carotenoid biosynthetic process [GO:0016117]	chloroplast [GO:0009507]; chloroplast envelope [GO:0009941]	SUBCELLULAR LOCATION: Plastid, chloroplast {ECO:0000255}.	NA	COFACTOR: Name=heme; Xref=ChEBI:CHEBI:30413; Evidence={ECO:0000269|PubMed:32513704};	NA	1.14.14.158	539
Q6TBX7	5	0.146332	0.0285567	0.000331267	0.0259557	At3g53130	CYP97C1	LUT1	Carotene epsilon-monooxygenase, chloroplastic (EC 1.14.14.158) (Cytochrome P450 97C1) (Protein LUTEIN DEFICIENT 1)	FUNCTION: Heme-containing cytochrome P450 involved in the biosynthesis of xanthophylls. Specific for epsilon- and beta-ring hydroxylation of alpha-carotene. Has only a low activity toward the beta-rings of beta-carotene. The preferred substrate in planta is not alpha-carotene but the epsilon-ring of zeinoxanthin (PubMed:12782726, PubMed:16890225, PubMed:19147649, PubMed:19939422). Possesses a maj…	CATALYTIC ACTIVITY: Reaction=alpha-carotene + O2 + reduced [NADPH--hemoprotein reductase] = alpha-cryptoxanthin + H(+) + H2O + oxidized [NADPH--hemoprotein reductase]; Xref=Rhea:RHEA:30399, Rhea:RHEA-COMP:11964, Rhea:RHEA-COMP:11965, ChEBI:CHEBI:10223, ChEBI:CHEBI:15377, ChEBI:CHEBI:15378, ChEBI:CHEBI:15379, ChEBI:CHEBI:28425, ChEBI:CHEBI:57618, ChEBI:CHEBI:58210; EC=1.14.14.158; CATALYTIC ACTIVI…	chloroplast [GO:0009507]; chloroplast envelope [GO:0009941]; heme binding [GO:0020037]; iron ion binding [GO:0005506]; zeinoxanthin epsilon hydroxylase activity [GO:0009974]; carotenoid biosynthetic process [GO:0016117]	heme binding [GO:0020037]; iron ion binding [GO:0005506]; zeinoxanthin epsilon hydroxylase activity [GO:0009974]	carotenoid biosynthetic process [GO:0016117]	chloroplast [GO:0009507]; chloroplast envelope [GO:0009941]	SUBCELLULAR LOCATION: Plastid, chloroplast {ECO:0000255}.	NA	COFACTOR: Name=heme; Xref=ChEBI:CHEBI:30413; Evidence={ECO:0000269|PubMed:32513704};	NA	1.14.14.158	539
Q6TBX7	10	0.144988	0.0264384	0.000190789	0.00931618	At3g53130	CYP97C1	LUT1	Carotene epsilon-monooxygenase, chloroplastic (EC 1.14.14.158) (Cytochrome P450 97C1) (Protein LUTEIN DEFICIENT 1)	FUNCTION: Heme-containing cytochrome P450 involved in the biosynthesis of xanthophylls. Specific for epsilon- and beta-ring hydroxylation of alpha-carotene. Has only a low activity toward the beta-rings of beta-carotene. The preferred substrate in planta is not alpha-carotene but the epsilon-ring of zeinoxanthin (PubMed:12782726, PubMed:16890225, PubMed:19147649, PubMed:19939422). Possesses a maj…	CATALYTIC ACTIVITY: Reaction=alpha-carotene + O2 + reduced [NADPH--hemoprotein reductase] = alpha-cryptoxanthin + H(+) + H2O + oxidized [NADPH--hemoprotein reductase]; Xref=Rhea:RHEA:30399, Rhea:RHEA-COMP:11964, Rhea:RHEA-COMP:11965, ChEBI:CHEBI:10223, ChEBI:CHEBI:15377, ChEBI:CHEBI:15378, ChEBI:CHEBI:15379, ChEBI:CHEBI:28425, ChEBI:CHEBI:57618, ChEBI:CHEBI:58210; EC=1.14.14.158; CATALYTIC ACTIVI…	chloroplast [GO:0009507]; chloroplast envelope [GO:0009941]; heme binding [GO:0020037]; iron ion binding [GO:0005506]; zeinoxanthin epsilon hydroxylase activity [GO:0009974]; carotenoid biosynthetic process [GO:0016117]	heme binding [GO:0020037]; iron ion binding [GO:0005506]; zeinoxanthin epsilon hydroxylase activity [GO:0009974]	carotenoid biosynthetic process [GO:0016117]	chloroplast [GO:0009507]; chloroplast envelope [GO:0009941]	SUBCELLULAR LOCATION: Plastid, chloroplast {ECO:0000255}.	NA	COFACTOR: Name=heme; Xref=ChEBI:CHEBI:30413; Evidence={ECO:0000269|PubMed:32513704};	NA	1.14.14.158	539
P53780	10	0.369282	0.0479661	9.39057e-06	0.0016172	At3g57050	NA	NA	Cystathionine beta-lyase, chloroplastic (CBL) (EC 4.4.1.13) (Beta-cystathionase) (Cysteine lyase) (Cysteine-S-conjugate beta-lyase)	NA	CATALYTIC ACTIVITY: Reaction=H2O + L,L-cystathionine = L-homocysteine + NH4(+) + pyruvate; Xref=Rhea:RHEA:13965, ChEBI:CHEBI:15361, ChEBI:CHEBI:15377, ChEBI:CHEBI:28938, ChEBI:CHEBI:58161, ChEBI:CHEBI:58199; Evidence={ECO:0000305|PubMed:8541513}; CATALYTIC ACTIVITY: Reaction=an S-substituted L-cysteine + H2O = a thiol + NH4(+) + pyruvate; Xref=Rhea:RHEA:18121, ChEBI:CHEBI:15361, ChEBI:CHEBI:15377…	chloroplast [GO:0009507]; chloroplast stroma [GO:0009570]; cytoplasm [GO:0005737]; carbon-sulfur lyase activity [GO:0016846]; cystathionine beta-lyase activity [GO:0004121]; cystathionine gamma-lyase activity [GO:0004123]; cysteine-S-conjugate beta-lyase activity [GO:0047804]; molecular adaptor activity [GO:0060090]; pyridoxal phosphate binding [GO:0030170]; cysteine biosynthetic process via cyst…	carbon-sulfur lyase activity [GO:0016846]; cystathionine beta-lyase activity [GO:0004121]; cystathionine gamma-lyase activity [GO:0004123]; cysteine-S-conjugate beta-lyase activity [GO:0047804]; molecular adaptor activity [GO:0060090]; pyridoxal phosphate binding [GO:0030170]	cysteine biosynthetic process via cystathionine [GO:0019343]; L-methionine biosynthetic process from L-homoserine via cystathionine [GO:0019279]; transsulfuration [GO:0019346]	chloroplast [GO:0009507]; chloroplast stroma [GO:0009570]; cytoplasm [GO:0005737]	SUBCELLULAR LOCATION: Plastid, chloroplast.	PATHWAY: Amino-acid biosynthesis; L-methionine biosynthesis via de novo pathway; L-homocysteine from L-cystathionine: step 1/1.	COFACTOR: Name=pyridoxal 5'-phosphate; Xref=ChEBI:CHEBI:597326;	SUBUNIT: Homotetramer. {ECO:0000269|PubMed:11402193}.	4.4.1.13	464
P47999	10	0.751583	0.184691	0.00185326	0.0422463	At2g43750	OASB	NA	Cysteine synthase, chloroplastic/chromoplastic (EC 2.5.1.47) (At.OAS.7-4) (Beta-substituted Ala synthase 2;1) (ARAth-Bsas2;1) (CSase B) (AtCS-B) (CS-B) (O-acetylserine (thiol)-lyase) (O-acetylserine sulfhydrylase) (OAS-TL B) (cpACS1)	FUNCTION: Acts as a major cysteine synthase. {ECO:0000269|PubMed:18024555, ECO:0000269|PubMed:18223034}.	CATALYTIC ACTIVITY: Reaction=hydrogen sulfide + O-acetyl-L-serine = acetate + L-cysteine; Xref=Rhea:RHEA:14829, ChEBI:CHEBI:29919, ChEBI:CHEBI:30089, ChEBI:CHEBI:35235, ChEBI:CHEBI:58340; EC=2.5.1.47; Evidence={ECO:0000269|PubMed:10940562, ECO:0000269|PubMed:15258168};	apoplast [GO:0048046]; chloroplast [GO:0009507]; chloroplast envelope [GO:0009941]; chloroplast stroma [GO:0009570]; chromoplast [GO:0009509]; cytoplasm [GO:0005737]; cytosol [GO:0005829]; endosome [GO:0005768]; Golgi apparatus [GO:0005794]; mitochondrion [GO:0005739]; plastid [GO:0009536]; trans-Golgi network [GO:0005802]; cysteine synthase activity [GO:0004124]; cysteine biosynthetic process [G…	cysteine synthase activity [GO:0004124]	cysteine biosynthetic process [GO:0019344]; cysteine biosynthetic process from serine [GO:0006535]; double fertilization forming a zygote and endosperm [GO:0009567]; pollen tube growth [GO:0009860]	apoplast [GO:0048046]; chloroplast [GO:0009507]; chloroplast envelope [GO:0009941]; chloroplast stroma [GO:0009570]; chromoplast [GO:0009509]; cytoplasm [GO:0005737]; cytosol [GO:0005829]; endosome [GO:0005768]; Golgi apparatus [GO:0005794]; mitochondrion [GO:0005739]; plastid [GO:0009536]; trans-Golgi network [GO:0005802]	SUBCELLULAR LOCATION: Plastid, chloroplast stroma. Plastid, chromoplast.	PATHWAY: Amino-acid biosynthesis; L-cysteine biosynthesis; L-cysteine from L-serine: step 2/2.	COFACTOR: Name=pyridoxal 5'-phosphate; Xref=ChEBI:CHEBI:597326;	SUBUNIT: Homodimer. Component of the cysteine synthase complex (CSC) composed of two OAS-TL dimers and one SAT hexamer (By similarity). {ECO:0000250}.	2.5.1.47	392
Q9ZR03	2	0.447208	0.0301307	1.27374e-08	8.24491e-06	At4g03280	petC	PGR1	Cytochrome b6-f complex iron-sulfur subunit, chloroplastic (EC 7.1.1.6) (Plastohydroquinone:plastocyanin oxidoreductase iron-sulfur protein) (Proton gradient regulation protein 1) (Rieske iron-sulfur protein) (ISP) (RISP)	FUNCTION: Essential protein for photoautotrophism. Confers resistance to photo-oxidative damages by contributing to the thermal dissipation of light energy and to lumenal acidification (increase of pH gradient). Component of the cytochrome b6-f complex, which mediates electron transfer between photosystem II (PSII) and photosystem I (PSI), cyclic electron flow around PSI, and state transitions (B…	CATALYTIC ACTIVITY: Reaction=a plastoquinol + 2 H(+)(in) + 2 oxidized [plastocyanin] = a plastoquinone + 4 H(+)(out) + 2 reduced [plastocyanin]; Xref=Rhea:RHEA:22148, Rhea:RHEA-COMP:9561, Rhea:RHEA-COMP:9562, Rhea:RHEA-COMP:10039, Rhea:RHEA-COMP:10040, ChEBI:CHEBI:15378, ChEBI:CHEBI:17757, ChEBI:CHEBI:29036, ChEBI:CHEBI:49552, ChEBI:CHEBI:62192; EC=7.1.1.6;	chloroplast [GO:0009507]; chloroplast envelope [GO:0009941]; chloroplast thylakoid [GO:0009534]; chloroplast thylakoid membrane [GO:0009535]; cytochrome b6f complex [GO:0009512]; cytosol [GO:0005829]; integral component of membrane [GO:0016021]; membrane [GO:0016020]; plasma membrane [GO:0005886]; thylakoid [GO:0009579]; 2 iron, 2 sulfur cluster binding [GO:0051537]; electron transporter, transfe…	2 iron, 2 sulfur cluster binding [GO:0051537]; electron transporter, transferring electrons from cytochrome b6/f complex of photosystem II activity [GO:0046028]; electron transporter, transferring electrons within cytochrome b6/f complex of photosystem II activity [GO:0045158]; metal ion binding [GO:0046872]; mRNA binding [GO:0003729]; oxidoreductase activity [GO:0016491]; plastoquinol--plastocya…	nonphotochemical quenching [GO:0010196]; photosynthetic electron transport chain [GO:0009767]	chloroplast [GO:0009507]; chloroplast envelope [GO:0009941]; chloroplast thylakoid [GO:0009534]; chloroplast thylakoid membrane [GO:0009535]; cytochrome b6f complex [GO:0009512]; cytosol [GO:0005829]; integral component of membrane [GO:0016021]; membrane [GO:0016020]; plasma membrane [GO:0005886]; thylakoid [GO:0009579]	SUBCELLULAR LOCATION: Plastid, chloroplast thylakoid membrane {ECO:0000250}; Single-pass membrane protein {ECO:0000250}. Note=The transmembrane helix obliquely spans the membrane in one monomer, and its extrinsic C-terminal domain is part of the other monomer. {ECO:0000250}.	NA	COFACTOR: Name=[2Fe-2S] cluster; Xref=ChEBI:CHEBI:190135; Evidence={ECO:0000250}; Note=Binds 1 [2Fe-2S] cluster per subunit. {ECO:0000250};	SUBUNIT: The 4 large subunits of the cytochrome b6-f complex are cytochrome b6, subunit IV (17 kDa polypeptide, petD), cytochrome f and the Rieske protein, while the 4 small subunits are petG, petL, petM and petN. The complex functions as a dimer (By similarity). Interacts with PGRL1A. {ECO:0000250, ECO:0000269|PubMed:23290914}.	7.1.1.6	229
Q9ZR03	10	0.431762	0.0301307	1.84234e-08	8.05125e-06	At4g03280	petC	PGR1	Cytochrome b6-f complex iron-sulfur subunit, chloroplastic (EC 7.1.1.6) (Plastohydroquinone:plastocyanin oxidoreductase iron-sulfur protein) (Proton gradient regulation protein 1) (Rieske iron-sulfur protein) (ISP) (RISP)	FUNCTION: Essential protein for photoautotrophism. Confers resistance to photo-oxidative damages by contributing to the thermal dissipation of light energy and to lumenal acidification (increase of pH gradient). Component of the cytochrome b6-f complex, which mediates electron transfer between photosystem II (PSII) and photosystem I (PSI), cyclic electron flow around PSI, and state transitions (B…	CATALYTIC ACTIVITY: Reaction=a plastoquinol + 2 H(+)(in) + 2 oxidized [plastocyanin] = a plastoquinone + 4 H(+)(out) + 2 reduced [plastocyanin]; Xref=Rhea:RHEA:22148, Rhea:RHEA-COMP:9561, Rhea:RHEA-COMP:9562, Rhea:RHEA-COMP:10039, Rhea:RHEA-COMP:10040, ChEBI:CHEBI:15378, ChEBI:CHEBI:17757, ChEBI:CHEBI:29036, ChEBI:CHEBI:49552, ChEBI:CHEBI:62192; EC=7.1.1.6;	chloroplast [GO:0009507]; chloroplast envelope [GO:0009941]; chloroplast thylakoid [GO:0009534]; chloroplast thylakoid membrane [GO:0009535]; cytochrome b6f complex [GO:0009512]; cytosol [GO:0005829]; integral component of membrane [GO:0016021]; membrane [GO:0016020]; plasma membrane [GO:0005886]; thylakoid [GO:0009579]; 2 iron, 2 sulfur cluster binding [GO:0051537]; electron transporter, transfe…	2 iron, 2 sulfur cluster binding [GO:0051537]; electron transporter, transferring electrons from cytochrome b6/f complex of photosystem II activity [GO:0046028]; electron transporter, transferring electrons within cytochrome b6/f complex of photosystem II activity [GO:0045158]; metal ion binding [GO:0046872]; mRNA binding [GO:0003729]; oxidoreductase activity [GO:0016491]; plastoquinol--plastocya…	nonphotochemical quenching [GO:0010196]; photosynthetic electron transport chain [GO:0009767]	chloroplast [GO:0009507]; chloroplast envelope [GO:0009941]; chloroplast thylakoid [GO:0009534]; chloroplast thylakoid membrane [GO:0009535]; cytochrome b6f complex [GO:0009512]; cytosol [GO:0005829]; integral component of membrane [GO:0016021]; membrane [GO:0016020]; plasma membrane [GO:0005886]; thylakoid [GO:0009579]	SUBCELLULAR LOCATION: Plastid, chloroplast thylakoid membrane {ECO:0000250}; Single-pass membrane protein {ECO:0000250}. Note=The transmembrane helix obliquely spans the membrane in one monomer, and its extrinsic C-terminal domain is part of the other monomer. {ECO:0000250}.	NA	COFACTOR: Name=[2Fe-2S] cluster; Xref=ChEBI:CHEBI:190135; Evidence={ECO:0000250}; Note=Binds 1 [2Fe-2S] cluster per subunit. {ECO:0000250};	SUBUNIT: The 4 large subunits of the cytochrome b6-f complex are cytochrome b6, subunit IV (17 kDa polypeptide, petD), cytochrome f and the Rieske protein, while the 4 small subunits are petG, petL, petM and petN. The complex functions as a dimer (By similarity). Interacts with PGRL1A. {ECO:0000250, ECO:0000269|PubMed:23290914}.	7.1.1.6	229
Q9ZR03	5	0.402718	0.0325449	8.47864e-08	3.76452e-05	At4g03280	petC	PGR1	Cytochrome b6-f complex iron-sulfur subunit, chloroplastic (EC 7.1.1.6) (Plastohydroquinone:plastocyanin oxidoreductase iron-sulfur protein) (Proton gradient regulation protein 1) (Rieske iron-sulfur protein) (ISP) (RISP)	FUNCTION: Essential protein for photoautotrophism. Confers resistance to photo-oxidative damages by contributing to the thermal dissipation of light energy and to lumenal acidification (increase of pH gradient). Component of the cytochrome b6-f complex, which mediates electron transfer between photosystem II (PSII) and photosystem I (PSI), cyclic electron flow around PSI, and state transitions (B…	CATALYTIC ACTIVITY: Reaction=a plastoquinol + 2 H(+)(in) + 2 oxidized [plastocyanin] = a plastoquinone + 4 H(+)(out) + 2 reduced [plastocyanin]; Xref=Rhea:RHEA:22148, Rhea:RHEA-COMP:9561, Rhea:RHEA-COMP:9562, Rhea:RHEA-COMP:10039, Rhea:RHEA-COMP:10040, ChEBI:CHEBI:15378, ChEBI:CHEBI:17757, ChEBI:CHEBI:29036, ChEBI:CHEBI:49552, ChEBI:CHEBI:62192; EC=7.1.1.6;	chloroplast [GO:0009507]; chloroplast envelope [GO:0009941]; chloroplast thylakoid [GO:0009534]; chloroplast thylakoid membrane [GO:0009535]; cytochrome b6f complex [GO:0009512]; cytosol [GO:0005829]; integral component of membrane [GO:0016021]; membrane [GO:0016020]; plasma membrane [GO:0005886]; thylakoid [GO:0009579]; 2 iron, 2 sulfur cluster binding [GO:0051537]; electron transporter, transfe…	2 iron, 2 sulfur cluster binding [GO:0051537]; electron transporter, transferring electrons from cytochrome b6/f complex of photosystem II activity [GO:0046028]; electron transporter, transferring electrons within cytochrome b6/f complex of photosystem II activity [GO:0045158]; metal ion binding [GO:0046872]; mRNA binding [GO:0003729]; oxidoreductase activity [GO:0016491]; plastoquinol--plastocya…	nonphotochemical quenching [GO:0010196]; photosynthetic electron transport chain [GO:0009767]	chloroplast [GO:0009507]; chloroplast envelope [GO:0009941]; chloroplast thylakoid [GO:0009534]; chloroplast thylakoid membrane [GO:0009535]; cytochrome b6f complex [GO:0009512]; cytosol [GO:0005829]; integral component of membrane [GO:0016021]; membrane [GO:0016020]; plasma membrane [GO:0005886]; thylakoid [GO:0009579]	SUBCELLULAR LOCATION: Plastid, chloroplast thylakoid membrane {ECO:0000250}; Single-pass membrane protein {ECO:0000250}. Note=The transmembrane helix obliquely spans the membrane in one monomer, and its extrinsic C-terminal domain is part of the other monomer. {ECO:0000250}.	NA	COFACTOR: Name=[2Fe-2S] cluster; Xref=ChEBI:CHEBI:190135; Evidence={ECO:0000250}; Note=Binds 1 [2Fe-2S] cluster per subunit. {ECO:0000250};	SUBUNIT: The 4 large subunits of the cytochrome b6-f complex are cytochrome b6, subunit IV (17 kDa polypeptide, petD), cytochrome f and the Rieske protein, while the 4 small subunits are petG, petL, petM and petN. The complex functions as a dimer (By similarity). Interacts with PGRL1A. {ECO:0000250, ECO:0000269|PubMed:23290914}.	7.1.1.6	229
Q9LW15	10	0.258738	0.0456161	0.000144023	0.0079933	At3g15640	COX5B-1	NA	Cytochrome c oxidase subunit 5b-1, mitochondrial (AtCOX5b-1)	FUNCTION: This protein is one of the nuclear-coded polypeptide chains of cytochrome c oxidase, the terminal oxidase in mitochondrial electron transport. {ECO:0000255|PROSITE-ProRule:PRU00692}.	NA	chloroplast thylakoid membrane [GO:0009535]; cytosol [GO:0005829]; mitochondrial respiratory chain complex IV [GO:0005751]; mitochondrion [GO:0005739]; cobalt ion binding [GO:0050897]; metal ion binding [GO:0046872]; zinc ion binding [GO:0008270]; mitochondrial electron transport, cytochrome c to oxygen [GO:0006123]	cobalt ion binding [GO:0050897]; metal ion binding [GO:0046872]; zinc ion binding [GO:0008270]	mitochondrial electron transport, cytochrome c to oxygen [GO:0006123]	chloroplast thylakoid membrane [GO:0009535]; cytosol [GO:0005829]; mitochondrial respiratory chain complex IV [GO:0005751]; mitochondrion [GO:0005739]	SUBCELLULAR LOCATION: Mitochondrion inner membrane {ECO:0000255|PROSITE-ProRule:PRU00692, ECO:0000305|PubMed:25732537}.	NA	NA	NA	NA	176
P56771	2	-0.752535	0.0525556	1.85696e-08	8.24491e-06	AtCg00540	petA	NA	Cytochrome f	FUNCTION: Component of the cytochrome b6-f complex, which mediates electron transfer between photosystem II (PSII) and photosystem I (PSI), cyclic electron flow around PSI, and state transitions. {ECO:0000250}.	NA	chloroplast [GO:0009507]; chloroplast thylakoid [GO:0009534]; chloroplast thylakoid membrane [GO:0009535]; cytochrome b6f complex [GO:0009512]; integral component of thylakoid membrane [GO:0031361]; plastid [GO:0009536]; thylakoid [GO:0009579]; electron transfer activity [GO:0009055]; heme binding [GO:0020037]; iron ion binding [GO:0005506]; mRNA binding [GO:0003729]; photosynthetic electron tran…	electron transfer activity [GO:0009055]; heme binding [GO:0020037]; iron ion binding [GO:0005506]; mRNA binding [GO:0003729]	photosynthetic electron transport chain [GO:0009767]	chloroplast [GO:0009507]; chloroplast thylakoid [GO:0009534]; chloroplast thylakoid membrane [GO:0009535]; cytochrome b6f complex [GO:0009512]; integral component of thylakoid membrane [GO:0031361]; plastid [GO:0009536]; thylakoid [GO:0009579]	SUBCELLULAR LOCATION: Plastid, chloroplast thylakoid membrane {ECO:0000250}; Single-pass membrane protein {ECO:0000250}.	NA	COFACTOR: Name=heme; Xref=ChEBI:CHEBI:30413; Evidence={ECO:0000250}; Note=Binds 1 heme group covalently. {ECO:0000250};	SUBUNIT: The 4 large subunits of the cytochrome b6-f complex are cytochrome b6, subunit IV (17 kDa polypeptide, petD), cytochrome f and the Rieske protein, while the 4 small subunits are PetG, PetL, PetM and PetN. The complex functions as a dimer (By similarity). {ECO:0000250}.	NA	320
P56771	10	-0.733804	0.0525556	2.41779e-08	8.05125e-06	AtCg00540	petA	NA	Cytochrome f	FUNCTION: Component of the cytochrome b6-f complex, which mediates electron transfer between photosystem II (PSII) and photosystem I (PSI), cyclic electron flow around PSI, and state transitions. {ECO:0000250}.	NA	chloroplast [GO:0009507]; chloroplast thylakoid [GO:0009534]; chloroplast thylakoid membrane [GO:0009535]; cytochrome b6f complex [GO:0009512]; integral component of thylakoid membrane [GO:0031361]; plastid [GO:0009536]; thylakoid [GO:0009579]; electron transfer activity [GO:0009055]; heme binding [GO:0020037]; iron ion binding [GO:0005506]; mRNA binding [GO:0003729]; photosynthetic electron tran…	electron transfer activity [GO:0009055]; heme binding [GO:0020037]; iron ion binding [GO:0005506]; mRNA binding [GO:0003729]	photosynthetic electron transport chain [GO:0009767]	chloroplast [GO:0009507]; chloroplast thylakoid [GO:0009534]; chloroplast thylakoid membrane [GO:0009535]; cytochrome b6f complex [GO:0009512]; integral component of thylakoid membrane [GO:0031361]; plastid [GO:0009536]; thylakoid [GO:0009579]	SUBCELLULAR LOCATION: Plastid, chloroplast thylakoid membrane {ECO:0000250}; Single-pass membrane protein {ECO:0000250}.	NA	COFACTOR: Name=heme; Xref=ChEBI:CHEBI:30413; Evidence={ECO:0000250}; Note=Binds 1 heme group covalently. {ECO:0000250};	SUBUNIT: The 4 large subunits of the cytochrome b6-f complex are cytochrome b6, subunit IV (17 kDa polypeptide, petD), cytochrome f and the Rieske protein, while the 4 small subunits are PetG, PetL, PetM and PetN. The complex functions as a dimer (By similarity). {ECO:0000250}.	NA	320
P56771	5	-0.773242	0.0567666	3.13018e-08	2.0847e-05	AtCg00540	petA	NA	Cytochrome f	FUNCTION: Component of the cytochrome b6-f complex, which mediates electron transfer between photosystem II (PSII) and photosystem I (PSI), cyclic electron flow around PSI, and state transitions. {ECO:0000250}.	NA	chloroplast [GO:0009507]; chloroplast thylakoid [GO:0009534]; chloroplast thylakoid membrane [GO:0009535]; cytochrome b6f complex [GO:0009512]; integral component of thylakoid membrane [GO:0031361]; plastid [GO:0009536]; thylakoid [GO:0009579]; electron transfer activity [GO:0009055]; heme binding [GO:0020037]; iron ion binding [GO:0005506]; mRNA binding [GO:0003729]; photosynthetic electron tran…	electron transfer activity [GO:0009055]; heme binding [GO:0020037]; iron ion binding [GO:0005506]; mRNA binding [GO:0003729]	photosynthetic electron transport chain [GO:0009767]	chloroplast [GO:0009507]; chloroplast thylakoid [GO:0009534]; chloroplast thylakoid membrane [GO:0009535]; cytochrome b6f complex [GO:0009512]; integral component of thylakoid membrane [GO:0031361]; plastid [GO:0009536]; thylakoid [GO:0009579]	SUBCELLULAR LOCATION: Plastid, chloroplast thylakoid membrane {ECO:0000250}; Single-pass membrane protein {ECO:0000250}.	NA	COFACTOR: Name=heme; Xref=ChEBI:CHEBI:30413; Evidence={ECO:0000250}; Note=Binds 1 heme group covalently. {ECO:0000250};	SUBUNIT: The 4 large subunits of the cytochrome b6-f complex are cytochrome b6, subunit IV (17 kDa polypeptide, petD), cytochrome f and the Rieske protein, while the 4 small subunits are PetG, PetL, PetM and PetN. The complex functions as a dimer (By similarity). {ECO:0000250}.	NA	320
O04130	10	0.5503	0.144407	0.00288893	0.0549722	At1g17745	PGDH2	3-PGDH PGDH	D-3-phosphoglycerate dehydrogenase 2, chloroplastic (PGDH) (EC 1.1.1.95)	FUNCTION: Involved in the plastidial phosphorylated pathway of serine biosynthesis (PPSB). {ECO:0000269|PubMed:24058165, ECO:0000269|PubMed:24368794, ECO:0000269|PubMed:9867856}.	CATALYTIC ACTIVITY: Reaction=(2R)-3-phosphoglycerate + NAD(+) = 3-phosphooxypyruvate + H(+) + NADH; Xref=Rhea:RHEA:12641, ChEBI:CHEBI:15378, ChEBI:CHEBI:18110, ChEBI:CHEBI:57540, ChEBI:CHEBI:57945, ChEBI:CHEBI:58272; EC=1.1.1.95; Evidence={ECO:0000269|PubMed:24368794, ECO:0000269|PubMed:9867856};	chloroplast [GO:0009507]; chloroplast stroma [GO:0009570]; nucleus [GO:0005634]; NAD binding [GO:0051287]; phosphoglycerate dehydrogenase activity [GO:0004617]; L-serine biosynthetic process [GO:0006564]	NAD binding [GO:0051287]; phosphoglycerate dehydrogenase activity [GO:0004617]	L-serine biosynthetic process [GO:0006564]	chloroplast [GO:0009507]; chloroplast stroma [GO:0009570]; nucleus [GO:0005634]	SUBCELLULAR LOCATION: Plastid, chloroplast {ECO:0000269|PubMed:24058165, ECO:0000269|PubMed:24368794, ECO:0000269|PubMed:9867856}.	PATHWAY: Amino-acid biosynthesis; L-serine biosynthesis; L-serine from 3-phospho-D-glycerate: step 1/3.	NA	NA	1.1.1.95	624
A8MS68	2	-1.10789	0.221807	0.000405817	0.0491407	At3g16950	LPD1	NA	Dihydrolipoyl dehydrogenase 1, chloroplastic (ptLPD1) (EC 1.8.1.4) (Dihydrolipoamide dehydrogenase 1) (Protein LIPOAMIDE DEHYDROGENASE 1) (Pyruvate dehydrogenase complex E3 subunit 1) (E3-1) (PDC-E3 1)	FUNCTION: Lipoamide dehydrogenase is a component of the plastidial pyruvate dehydrogenase complex (PDC). {ECO:0000269|PubMed:11056213}.	CATALYTIC ACTIVITY: Reaction=(R)-N(6)-dihydrolipoyl-L-lysyl-[protein] + NAD(+) = (R)-N(6)-lipoyl-L-lysyl-[protein] + H(+) + NADH; Xref=Rhea:RHEA:15045, Rhea:RHEA-COMP:10474, Rhea:RHEA-COMP:10475, ChEBI:CHEBI:15378, ChEBI:CHEBI:57540, ChEBI:CHEBI:57945, ChEBI:CHEBI:83099, ChEBI:CHEBI:83100; EC=1.8.1.4;	chloroplast envelope [GO:0009941]; chloroplast stroma [GO:0009570]; cytosol [GO:0005829]; nucleolus [GO:0005730]; dihydrolipoyl dehydrogenase activity [GO:0004148]; flavin adenine dinucleotide binding [GO:0050660]; acetyl-CoA biosynthetic process from pyruvate [GO:0006086]; cell redox homeostasis [GO:0045454]; response to arsenic-containing substance [GO:0046685]	dihydrolipoyl dehydrogenase activity [GO:0004148]; flavin adenine dinucleotide binding [GO:0050660]	acetyl-CoA biosynthetic process from pyruvate [GO:0006086]; cell redox homeostasis [GO:0045454]; response to arsenic-containing substance [GO:0046685]	chloroplast envelope [GO:0009941]; chloroplast stroma [GO:0009570]; cytosol [GO:0005829]; nucleolus [GO:0005730]	SUBCELLULAR LOCATION: Plastid, chloroplast stroma {ECO:0000269|PubMed:11056213}.	NA	COFACTOR: Name=FAD; Xref=ChEBI:CHEBI:57692; Evidence={ECO:0000250}; Note=Binds 1 FAD per subunit. {ECO:0000250};	SUBUNIT: Homodimer (By similarity). Part of the plastidial pyruvate dehydrogenase complex (PDC) containing multiple copies of three enzymatic components: pyruvate dehydrogenase (E1), dihydrolipoamide acetyltransferase (E2) and lipoamide dehydrogenase (E3). {ECO:0000250}.	1.8.1.4	623
A8MS68	5	-1.36896	0.239579	0.000135354	0.0180291	At3g16950	LPD1	NA	Dihydrolipoyl dehydrogenase 1, chloroplastic (ptLPD1) (EC 1.8.1.4) (Dihydrolipoamide dehydrogenase 1) (Protein LIPOAMIDE DEHYDROGENASE 1) (Pyruvate dehydrogenase complex E3 subunit 1) (E3-1) (PDC-E3 1)	FUNCTION: Lipoamide dehydrogenase is a component of the plastidial pyruvate dehydrogenase complex (PDC). {ECO:0000269|PubMed:11056213}.	CATALYTIC ACTIVITY: Reaction=(R)-N(6)-dihydrolipoyl-L-lysyl-[protein] + NAD(+) = (R)-N(6)-lipoyl-L-lysyl-[protein] + H(+) + NADH; Xref=Rhea:RHEA:15045, Rhea:RHEA-COMP:10474, Rhea:RHEA-COMP:10475, ChEBI:CHEBI:15378, ChEBI:CHEBI:57540, ChEBI:CHEBI:57945, ChEBI:CHEBI:83099, ChEBI:CHEBI:83100; EC=1.8.1.4;	chloroplast envelope [GO:0009941]; chloroplast stroma [GO:0009570]; cytosol [GO:0005829]; nucleolus [GO:0005730]; dihydrolipoyl dehydrogenase activity [GO:0004148]; flavin adenine dinucleotide binding [GO:0050660]; acetyl-CoA biosynthetic process from pyruvate [GO:0006086]; cell redox homeostasis [GO:0045454]; response to arsenic-containing substance [GO:0046685]	dihydrolipoyl dehydrogenase activity [GO:0004148]; flavin adenine dinucleotide binding [GO:0050660]	acetyl-CoA biosynthetic process from pyruvate [GO:0006086]; cell redox homeostasis [GO:0045454]; response to arsenic-containing substance [GO:0046685]	chloroplast envelope [GO:0009941]; chloroplast stroma [GO:0009570]; cytosol [GO:0005829]; nucleolus [GO:0005730]	SUBCELLULAR LOCATION: Plastid, chloroplast stroma {ECO:0000269|PubMed:11056213}.	NA	COFACTOR: Name=FAD; Xref=ChEBI:CHEBI:57692; Evidence={ECO:0000250}; Note=Binds 1 FAD per subunit. {ECO:0000250};	SUBUNIT: Homodimer (By similarity). Part of the plastidial pyruvate dehydrogenase complex (PDC) containing multiple copies of three enzymatic components: pyruvate dehydrogenase (E1), dihydrolipoamide acetyltransferase (E2) and lipoamide dehydrogenase (E3). {ECO:0000250}.	1.8.1.4	623
F4JLP5	5	-1.3271	0.228427	0.000117599	0.0174047	At4g16155	LPD2	NA	Dihydrolipoyl dehydrogenase 2, chloroplastic (ptLPD2) (EC 1.8.1.4) (Dihydrolipoamide dehydrogenase 2) (Protein LIPOAMIDE DEHYDROGENASE 2) (Pyruvate dehydrogenase complex E3 subunit 2) (E3-2) (PDC-E3 2)	FUNCTION: Lipoamide dehydrogenase is a component of the plastidial pyruvate dehydrogenase complex (PDC). {ECO:0000269|PubMed:11056213}.	CATALYTIC ACTIVITY: Reaction=(R)-N(6)-dihydrolipoyl-L-lysyl-[protein] + NAD(+) = (R)-N(6)-lipoyl-L-lysyl-[protein] + H(+) + NADH; Xref=Rhea:RHEA:15045, Rhea:RHEA-COMP:10474, Rhea:RHEA-COMP:10475, ChEBI:CHEBI:15378, ChEBI:CHEBI:57540, ChEBI:CHEBI:57945, ChEBI:CHEBI:83099, ChEBI:CHEBI:83100; EC=1.8.1.4;	chloroplast [GO:0009507]; chloroplast envelope [GO:0009941]; chloroplast stroma [GO:0009570]; cytosol [GO:0005829]; dihydrolipoyl dehydrogenase activity [GO:0004148]; flavin adenine dinucleotide binding [GO:0050660]; cell redox homeostasis [GO:0045454]; response to arsenic-containing substance [GO:0046685]	dihydrolipoyl dehydrogenase activity [GO:0004148]; flavin adenine dinucleotide binding [GO:0050660]	cell redox homeostasis [GO:0045454]; response to arsenic-containing substance [GO:0046685]	chloroplast [GO:0009507]; chloroplast envelope [GO:0009941]; chloroplast stroma [GO:0009570]; cytosol [GO:0005829]	SUBCELLULAR LOCATION: Plastid, chloroplast stroma {ECO:0000250}.	NA	COFACTOR: Name=FAD; Xref=ChEBI:CHEBI:57692; Evidence={ECO:0000250}; Note=Binds 1 FAD per subunit. {ECO:0000250};	SUBUNIT: Homodimer (By similarity). Part of the plastidial pyruvate dehydrogenase complex (PDC) containing multiple copies of three enzymatic components: pyruvate dehydrogenase (E1), dihydrolipoamide acetyltransferase (E2) and lipoamide dehydrogenase (E3). {ECO:0000250}.	1.8.1.4	567
Q9M5K2	5	-1.08405	0.225029	0.000538143	0.0377267	At3g17240	LPD2	NA	Dihydrolipoyl dehydrogenase 2, mitochondrial (AtmLPD2) (mtLPD2) (EC 1.8.1.4) (Dihydrolipoamide dehydrogenase 2) (Glycine cleavage system L protein 2) (Pyruvate dehydrogenase complex E3 subunit 2) (E3-2) (PDC-E3 2)	FUNCTION: Lipoamide dehydrogenase is a component of the glycine decarboxylase (GDC) or glycine cleavage system as well as of the alpha-ketoacid dehydrogenase complexes. LPD1 is probably the protein most often associated with the glycine decarboxylase complex while LPD2 is probably incorporated into alpha-ketoacid dehydrogenase complexes. {ECO:0000269|PubMed:11598235, ECO:0000269|PubMed:14764908}.	CATALYTIC ACTIVITY: Reaction=(R)-N(6)-dihydrolipoyl-L-lysyl-[protein] + NAD(+) = (R)-N(6)-lipoyl-L-lysyl-[protein] + H(+) + NADH; Xref=Rhea:RHEA:15045, Rhea:RHEA-COMP:10474, Rhea:RHEA-COMP:10475, ChEBI:CHEBI:15378, ChEBI:CHEBI:57540, ChEBI:CHEBI:57945, ChEBI:CHEBI:83099, ChEBI:CHEBI:83100; EC=1.8.1.4; Evidence={ECO:0000269|PubMed:11598235};	cytosol [GO:0005829]; mitochondrial matrix [GO:0005759]; mitochondrial respiratory chain complex I [GO:0005747]; mitochondrion [GO:0005739]; oxoglutarate dehydrogenase complex [GO:0045252]; ATP binding [GO:0005524]; cobalt ion binding [GO:0050897]; copper ion binding [GO:0005507]; dihydrolipoyl dehydrogenase activity [GO:0004148]; flavin adenine dinucleotide binding [GO:0050660]; zinc ion binding…	ATP binding [GO:0005524]; cobalt ion binding [GO:0050897]; copper ion binding [GO:0005507]; dihydrolipoyl dehydrogenase activity [GO:0004148]; flavin adenine dinucleotide binding [GO:0050660]; zinc ion binding [GO:0008270]	cell redox homeostasis [GO:0045454]	cytosol [GO:0005829]; mitochondrial matrix [GO:0005759]; mitochondrial respiratory chain complex I [GO:0005747]; mitochondrion [GO:0005739]; oxoglutarate dehydrogenase complex [GO:0045252]	SUBCELLULAR LOCATION: Mitochondrion matrix {ECO:0000269|PubMed:14671022, ECO:0000269|PubMed:14764908, ECO:0000305|PubMed:25732537}.	NA	COFACTOR: Name=FAD; Xref=ChEBI:CHEBI:57692; Evidence={ECO:0000250}; Note=Binds 1 FAD per subunit. {ECO:0000250};	SUBUNIT: Homodimer (By similarity). Part of both the glycine cleavage system composed of four proteins: P, T, L and H and of the pyruvate dehydrogenase complex containing multiple copies of three enzymatic components: pyruvate dehydrogenase (E1), dihydrolipoamide acetyltransferase (E2) and lipoamide dehydrogenase (E3). {ECO:0000250}.	1.8.1.4	507
O04904	10	0.196139	0.0445187	0.00105306	0.0304928	At4g22930	PYR4	NA	Dihydroorotase, mitochondrial (DHOase) (EC 3.5.2.3)	NA	CATALYTIC ACTIVITY: Reaction=(S)-dihydroorotate + H2O = H(+) + N-carbamoyl-L-aspartate; Xref=Rhea:RHEA:24296, ChEBI:CHEBI:15377, ChEBI:CHEBI:15378, ChEBI:CHEBI:30864, ChEBI:CHEBI:32814; EC=3.5.2.3;	chloroplast [GO:0009507]; cytoplasm [GO:0005737]; cytosol [GO:0005829]; mitochondrion [GO:0005739]; dihydroorotase activity [GO:0004151]; metal ion binding [GO:0046872]; 'de novo' pyrimidine nucleobase biosynthetic process [GO:0006207]; 'de novo' UMP biosynthetic process [GO:0044205]; pyrimidine nucleotide biosynthetic process [GO:0006221]	dihydroorotase activity [GO:0004151]; metal ion binding [GO:0046872]	'de novo' pyrimidine nucleobase biosynthetic process [GO:0006207]; 'de novo' UMP biosynthetic process [GO:0044205]; pyrimidine nucleotide biosynthetic process [GO:0006221]	chloroplast [GO:0009507]; cytoplasm [GO:0005737]; cytosol [GO:0005829]; mitochondrion [GO:0005739]	SUBCELLULAR LOCATION: Mitochondrion {ECO:0000305}.	PATHWAY: Pyrimidine metabolism; UMP biosynthesis via de novo pathway; (S)-dihydroorotate from bicarbonate: step 3/3.	COFACTOR: Name=Zn(2+); Xref=ChEBI:CHEBI:29105; Evidence={ECO:0000250|UniProtKB:P05020}; Note=Binds 2 Zn(2+) ions per subunit. {ECO:0000250|UniProtKB:P05020};	NA	3.5.2.3	377
P18616	5	-0.512981	0.114303	0.000919366	0.0502074	At4g35800	NRPB1	RPB1 RPB205 RPII	DNA-directed RNA polymerase II subunit RPB1 (DNA polymerase II subunit B1) (EC 2.7.7.6) (DNA-directed RNA polymerase II largest subunit) (DNA-directed RNA polymerase II subunit 1)	FUNCTION: DNA-dependent RNA polymerase catalyzes the transcription of DNA into RNA using the four ribonucleoside triphosphates as substrates. Largest and catalytic component of RNA polymerase II which synthesizes mRNA precursors and many functional non-coding RNAs. Forms the polymerase active center together with the second largest subunit. Pol II is the central component of the basal RNA polymer…	CATALYTIC ACTIVITY: Reaction=a ribonucleoside 5'-triphosphate + RNA(n) = diphosphate + RNA(n+1); Xref=Rhea:RHEA:21248, Rhea:RHEA-COMP:14527, Rhea:RHEA-COMP:17342, ChEBI:CHEBI:33019, ChEBI:CHEBI:61557, ChEBI:CHEBI:140395; EC=2.7.7.6; Evidence={ECO:0000269|PubMed:19110459};	plant-type vacuole [GO:0000325]; plasmodesma [GO:0009506]; RNA polymerase II, core complex [GO:0005665]; DNA binding [GO:0003677]; DNA-directed 5'-3' RNA polymerase activity [GO:0003899]; metal ion binding [GO:0046872]; transcription by RNA polymerase II [GO:0006366]	DNA binding [GO:0003677]; DNA-directed 5'-3' RNA polymerase activity [GO:0003899]; metal ion binding [GO:0046872]	transcription by RNA polymerase II [GO:0006366]	plant-type vacuole [GO:0000325]; plasmodesma [GO:0009506]; RNA polymerase II, core complex [GO:0005665]	SUBCELLULAR LOCATION: Nucleus {ECO:0000269|PubMed:20410883}. Note=Peri-nucleolar. {ECO:0000269|PubMed:20410883}.	NA	NA	SUBUNIT: Component of the RNA polymerase II (Pol II) complex consisting of at least 12 subunits. Interacts with RDM1. Interacts (via CTD) with PRP40A, PRP40B, PRP40C and CYP59 (PubMed:16497658, PubMed:19110459, PubMed:19467629, PubMed:20410883). Interacts with MEE12/CCG1 and MEE14/CBP1 (PubMed:26462908). Binds (via CTD) to ATX1, especially when phosphorylated on 'Ser-5' of the heptapeptide repeat…	2.7.7.6	1839
Q9M1X2	10	0.253814	0.0595555	0.00133895	0.0362747	At3g63170	FAP1	NA	Fatty-acid-binding protein 1 (AtFAP1) (Chalcone-flavanone isomerase family protein 1)	FUNCTION: Fatty-acid-binding protein. Interacts preferentially with saturated fatty acid. May be involved in alpha-linolenic (C18:3) metabolism.	NA	chloroplast [GO:0009507]; chloroplast envelope [GO:0009941]; chloroplast stroma [GO:0009570]; cytosol [GO:0005829]; plastid [GO:0009536]; fatty acid binding [GO:0005504]; intramolecular lyase activity [GO:0016872]; fatty acid metabolic process [GO:0006631]	fatty acid binding [GO:0005504]; intramolecular lyase activity [GO:0016872]	fatty acid metabolic process [GO:0006631]	chloroplast [GO:0009507]; chloroplast envelope [GO:0009941]; chloroplast stroma [GO:0009570]; cytosol [GO:0005829]; plastid [GO:0009536]	SUBCELLULAR LOCATION: Plastid, chloroplast stroma {ECO:0000269|PubMed:22622584}.	NA	NA	NA	NA	279
Q9ZNZ7	5	0.122763	0.0250718	0.000474287	0.0350973	At5g04140	GLU1	GLS1	Ferredoxin-dependent glutamate synthase 1, chloroplastic/mitochondrial (EC 1.4.7.1) (Fd-GOGAT 1)	FUNCTION: Involved in glutamate biosynthesis in leaf. Required for the reassimilation of ammonium ions generated during photorespiration. {ECO:0000269|PubMed:19223513, ECO:0000269|PubMed:19468822, ECO:0000269|PubMed:19555410, ECO:0000269|PubMed:9596633}.	CATALYTIC ACTIVITY: Reaction=2 L-glutamate + 2 oxidized [2Fe-2S]-[ferredoxin] = 2-oxoglutarate + 2 H(+) + L-glutamine + 2 reduced [2Fe-2S]-[ferredoxin]; Xref=Rhea:RHEA:12128, Rhea:RHEA-COMP:10000, Rhea:RHEA-COMP:10001, ChEBI:CHEBI:15378, ChEBI:CHEBI:16810, ChEBI:CHEBI:29985, ChEBI:CHEBI:33737, ChEBI:CHEBI:33738, ChEBI:CHEBI:58359; EC=1.4.7.1; Evidence={ECO:0000269|PubMed:19223513}; PhysiologicalD…	apoplast [GO:0048046]; chloroplast [GO:0009507]; chloroplast envelope [GO:0009941]; chloroplast stroma [GO:0009570]; mitochondrial matrix [GO:0005759]; mitochondrion [GO:0005739]; plasma membrane [GO:0005886]; 3 iron, 4 sulfur cluster binding [GO:0051538]; glutamate synthase (ferredoxin) activity [GO:0016041]; glutamate synthase (NADH) activity [GO:0016040]; glutamate synthase activity [GO:001593…	3 iron, 4 sulfur cluster binding [GO:0051538]; glutamate synthase (ferredoxin) activity [GO:0016041]; glutamate synthase (NADH) activity [GO:0016040]; glutamate synthase activity [GO:0015930]; metal ion binding [GO:0046872]; mRNA binding [GO:0003729]; oxidoreductase activity [GO:0016491]	ammonia assimilation cycle [GO:0019676]; glutamate biosynthetic process [GO:0006537]; L-glutamate biosynthetic process [GO:0097054]; photorespiration [GO:0009853]; positive regulation of glycine hydroxymethyltransferase activity [GO:0080114]; response to light stimulus [GO:0009416]; response to sucrose [GO:0009744]	apoplast [GO:0048046]; chloroplast [GO:0009507]; chloroplast envelope [GO:0009941]; chloroplast stroma [GO:0009570]; mitochondrial matrix [GO:0005759]; mitochondrion [GO:0005739]; plasma membrane [GO:0005886]	SUBCELLULAR LOCATION: Plastid, chloroplast stroma {ECO:0000269|PubMed:19223513}. Mitochondrion matrix {ECO:0000269|PubMed:19223513}. Note=Dual targeting is supposed to depend on alternative initiation: Met-1 or Met-3 for chloroplast or mitochondrion location, respectively. {ECO:0000269|PubMed:19223513}.	PATHWAY: Amino-acid biosynthesis; L-glutamate biosynthesis via GLT pathway; L-glutamate from 2-oxoglutarate and L-glutamine (ferredoxin route): step 1/1. {ECO:0000305}.; PATHWAY: Energy metabolism; nitrogen metabolism. {ECO:0000305}.	COFACTOR: Name=[3Fe-4S] cluster; Xref=ChEBI:CHEBI:21137; Evidence={ECO:0000250|UniProtKB:Q43155}; Note=Binds 1 [3Fe-4S] cluster. {ECO:0000250|UniProtKB:Q43155}; COFACTOR: Name=FAD; Xref=ChEBI:CHEBI:57692; Evidence={ECO:0000250|UniProtKB:P09831}; COFACTOR: Name=FMN; Xref=ChEBI:CHEBI:58210; Evidence={ECO:0000250|UniProtKB:Q43155};	SUBUNIT: Interacts with SHM1. {ECO:0000269|PubMed:19223513}.	1.4.7.1	1622
Q39101	10	1.73751	0.198158	2.70348e-06	0.000720207	At5g01600	FER1	NA	Ferritin-1, chloroplastic (AtFer1) (EC 1.16.3.1)	FUNCTION: Stores iron in a soluble, non-toxic, readily available form. Important for iron homeostasis. Has ferroxidase activity. Iron is taken up in the ferrous form and deposited as ferric hydroxides after oxidation (By similarity). {ECO:0000250}.	CATALYTIC ACTIVITY: Reaction=4 Fe(2+) + 4 H(+) + O2 = 4 Fe(3+) + 2 H2O; Xref=Rhea:RHEA:11148, ChEBI:CHEBI:15377, ChEBI:CHEBI:15378, ChEBI:CHEBI:15379, ChEBI:CHEBI:29033, ChEBI:CHEBI:29034; EC=1.16.3.1; Evidence={ECO:0000305};	chloroplast [GO:0009507]; chloroplast stroma [GO:0009570]; chloroplast thylakoid membrane [GO:0009535]; cytoplasm [GO:0005737]; mitochondrion [GO:0005739]; plasma membrane [GO:0005886]; thylakoid [GO:0009579]; ferric iron binding [GO:0008199]; ferrous iron binding [GO:0008198]; ferroxidase activity [GO:0004322]; identical protein binding [GO:0042802]; iron ion binding [GO:0005506]; protein domain…	ferric iron binding [GO:0008199]; ferrous iron binding [GO:0008198]; ferroxidase activity [GO:0004322]; identical protein binding [GO:0042802]; iron ion binding [GO:0005506]; protein domain specific binding [GO:0019904]	flower development [GO:0009908]; intracellular sequestering of iron ion [GO:0006880]; iron ion homeostasis [GO:0055072]; iron ion transport [GO:0006826]; leaf development [GO:0048366]; photosynthesis [GO:0015979]; response to bacterium [GO:0009617]; response to cold [GO:0009409]; response to hydrogen peroxide [GO:0042542]; response to iron ion [GO:0010039]; response to reactive oxygen species [GO…	chloroplast [GO:0009507]; chloroplast stroma [GO:0009570]; chloroplast thylakoid membrane [GO:0009535]; cytoplasm [GO:0005737]; mitochondrion [GO:0005739]; plasma membrane [GO:0005886]; thylakoid [GO:0009579]	SUBCELLULAR LOCATION: Plastid, chloroplast.	NA	NA	SUBUNIT: Oligomer of 24 subunits. There are two types of subunits: L (light) chain and H (heavy) chain. The major chain can be light or heavy, depending on the species and tissue type. The functional molecule forms a roughly spherical shell with a diameter of 12 nm and contains a central cavity into which the insoluble mineral iron core is deposited (By similarity). {ECO:0000250}.	1.16.3.1	255
Q39101	5	1.11654	0.214035	0.000287006	0.0245421	At5g01600	FER1	NA	Ferritin-1, chloroplastic (AtFer1) (EC 1.16.3.1)	FUNCTION: Stores iron in a soluble, non-toxic, readily available form. Important for iron homeostasis. Has ferroxidase activity. Iron is taken up in the ferrous form and deposited as ferric hydroxides after oxidation (By similarity). {ECO:0000250}.	CATALYTIC ACTIVITY: Reaction=4 Fe(2+) + 4 H(+) + O2 = 4 Fe(3+) + 2 H2O; Xref=Rhea:RHEA:11148, ChEBI:CHEBI:15377, ChEBI:CHEBI:15378, ChEBI:CHEBI:15379, ChEBI:CHEBI:29033, ChEBI:CHEBI:29034; EC=1.16.3.1; Evidence={ECO:0000305};	chloroplast [GO:0009507]; chloroplast stroma [GO:0009570]; chloroplast thylakoid membrane [GO:0009535]; cytoplasm [GO:0005737]; mitochondrion [GO:0005739]; plasma membrane [GO:0005886]; thylakoid [GO:0009579]; ferric iron binding [GO:0008199]; ferrous iron binding [GO:0008198]; ferroxidase activity [GO:0004322]; identical protein binding [GO:0042802]; iron ion binding [GO:0005506]; protein domain…	ferric iron binding [GO:0008199]; ferrous iron binding [GO:0008198]; ferroxidase activity [GO:0004322]; identical protein binding [GO:0042802]; iron ion binding [GO:0005506]; protein domain specific binding [GO:0019904]	flower development [GO:0009908]; intracellular sequestering of iron ion [GO:0006880]; iron ion homeostasis [GO:0055072]; iron ion transport [GO:0006826]; leaf development [GO:0048366]; photosynthesis [GO:0015979]; response to bacterium [GO:0009617]; response to cold [GO:0009409]; response to hydrogen peroxide [GO:0042542]; response to iron ion [GO:0010039]; response to reactive oxygen species [GO…	chloroplast [GO:0009507]; chloroplast stroma [GO:0009570]; chloroplast thylakoid membrane [GO:0009535]; cytoplasm [GO:0005737]; mitochondrion [GO:0005739]; plasma membrane [GO:0005886]; thylakoid [GO:0009579]	SUBCELLULAR LOCATION: Plastid, chloroplast.	NA	NA	SUBUNIT: Oligomer of 24 subunits. There are two types of subunits: L (light) chain and H (heavy) chain. The major chain can be light or heavy, depending on the species and tissue type. The functional molecule forms a roughly spherical shell with a diameter of 12 nm and contains a central cavity into which the insoluble mineral iron core is deposited (By similarity). {ECO:0000250}.	1.16.3.1	255
Q9LYN2	10	0.982234	0.128347	9.9331e-06	0.0016172	At3g56090	FER3	NA	Ferritin-3, chloroplastic (EC 1.16.3.1)	FUNCTION: Stores iron in a soluble, non-toxic, readily available form. Important for iron homeostasis. Has ferroxidase activity. Iron is taken up in the ferrous form and deposited as ferric hydroxides after oxidation (By similarity). {ECO:0000250}.	CATALYTIC ACTIVITY: Reaction=4 Fe(2+) + 4 H(+) + O2 = 4 Fe(3+) + 2 H2O; Xref=Rhea:RHEA:11148, ChEBI:CHEBI:15377, ChEBI:CHEBI:15378, ChEBI:CHEBI:15379, ChEBI:CHEBI:29033, ChEBI:CHEBI:29034; EC=1.16.3.1;	chloroplast [GO:0009507]; chloroplast envelope [GO:0009941]; chloroplast stroma [GO:0009570]; cytoplasm [GO:0005737]; cytosol [GO:0005829]; ferric iron binding [GO:0008199]; ferrous iron binding [GO:0008198]; ferroxidase activity [GO:0004322]; flower development [GO:0009908]; intracellular sequestering of iron ion [GO:0006880]; iron ion homeostasis [GO:0055072]; iron ion transport [GO:0006826]; l…	ferric iron binding [GO:0008199]; ferrous iron binding [GO:0008198]; ferroxidase activity [GO:0004322]	flower development [GO:0009908]; intracellular sequestering of iron ion [GO:0006880]; iron ion homeostasis [GO:0055072]; iron ion transport [GO:0006826]; leaf development [GO:0048366]; photosynthesis [GO:0015979]; response to iron ion [GO:0010039]; response to reactive oxygen species [GO:0000302]	chloroplast [GO:0009507]; chloroplast envelope [GO:0009941]; chloroplast stroma [GO:0009570]; cytoplasm [GO:0005737]; cytosol [GO:0005829]	SUBCELLULAR LOCATION: Plastid, chloroplast {ECO:0000250}.	NA	NA	SUBUNIT: Oligomer of 24 subunits. There are two types of subunits: L (light) chain and H (heavy) chain. The major chain can be light or heavy, depending on the species and tissue type. The functional molecule forms a roughly spherical shell with a diameter of 12 nm and contains a central cavity into which the insoluble mineral iron core is deposited (By similarity). {ECO:0000250}.	1.16.3.1	259
Q84VZ1	10	0.177954	0.0288338	6.98936e-05	0.00539896	At1g79790	FHY1	PYRP1	Flavin mononucleotide hydrolase 1, chloroplatic (AtcpFHy1) (EC 3.1.3.102) (5-amino-6-(5-phospho-D-ribitylamino)uracil phosphatase) (AtcpFHy1/PyrP1) (EC 3.1.3.104) (5-amino-6-ribitylamino-2,4(1H,3H)-pyrimidinedione 5'-phosphate phosphatase) (ARPP phosphatase)	FUNCTION: FMN hydrolase that catalyzes the dephosphorylation of flavin mononucleotide (FMN) to riboflavin (PubMed:22002057, PubMed:24123841, PubMed:27490826). Can also dephosphorylate 5-amino-6-(5-phospho-D-ribitylamino)uracil, also known as ARPP (PubMed:24123841, PubMed:27490826). Not required for riboflavin biosynthesis in planta, but may help maintaining flavin homeostasis within chloroplasts …	CATALYTIC ACTIVITY: Reaction=FMN + H2O = phosphate + riboflavin; Xref=Rhea:RHEA:35587, ChEBI:CHEBI:15377, ChEBI:CHEBI:43474, ChEBI:CHEBI:57986, ChEBI:CHEBI:58210; EC=3.1.3.102; Evidence={ECO:0000269|PubMed:22002057}; CATALYTIC ACTIVITY: Reaction=5-amino-6-(5-phospho-D-ribitylamino)uracil + H2O = 5-amino-6-(D-ribitylamino)uracil + phosphate; Xref=Rhea:RHEA:25197, ChEBI:CHEBI:15377, ChEBI:CHEBI:159…	chloroplast [GO:0009507]; chloroplast stroma [GO:0009570]; 5-amino-6-(5-phosphoribitylamino)uracil phosphatase activity [GO:0043726]; FMN hydrolase activity [GO:0090711]; protein self-association [GO:0043621]; riboflavin biosynthetic process [GO:0009231]	5-amino-6-(5-phosphoribitylamino)uracil phosphatase activity [GO:0043726]; FMN hydrolase activity [GO:0090711]; protein self-association [GO:0043621]	riboflavin biosynthetic process [GO:0009231]	chloroplast [GO:0009507]; chloroplast stroma [GO:0009570]	SUBCELLULAR LOCATION: Plastid, chloroplast stroma {ECO:0000269|PubMed:22002057}.	NA	COFACTOR: Name=Mg(2+); Xref=ChEBI:CHEBI:18420; Evidence={ECO:0000305|PubMed:22002057};	SUBUNIT: Homodimer. {ECO:0000269|PubMed:27490826}.	3.1.3.102; 3.1.3.104	245
Q9SJU4	10	0.117808	0.0295597	0.00213878	0.0431646	At2g21330	FBA1	NA	Fructose-bisphosphate aldolase 1, chloroplastic (AtFBA1) (EC 4.1.2.13)	FUNCTION: Plays a key role in glycolysis and gluconeogenesis. {ECO:0000250|UniProtKB:Q9SJQ9}.	CATALYTIC ACTIVITY: Reaction=beta-D-fructose 1,6-bisphosphate = D-glyceraldehyde 3-phosphate + dihydroxyacetone phosphate; Xref=Rhea:RHEA:14729, ChEBI:CHEBI:32966, ChEBI:CHEBI:57642, ChEBI:CHEBI:59776; EC=4.1.2.13; Evidence={ECO:0000250|UniProtKB:Q9SJQ9};	apoplast [GO:0048046]; chloroplast [GO:0009507]; chloroplast envelope [GO:0009941]; chloroplast stroma [GO:0009570]; chloroplast thylakoid [GO:0009534]; cytosol [GO:0005829]; cytosolic ribosome [GO:0022626]; mitochondrion [GO:0005739]; plastoglobule [GO:0010287]; thylakoid [GO:0009579]; thylakoid lumen [GO:0031977]; fructose-bisphosphate aldolase activity [GO:0004332]; fructose 1,6-bisphosphate m…	fructose-bisphosphate aldolase activity [GO:0004332]	fructose 1,6-bisphosphate metabolic process [GO:0030388]; gluconeogenesis [GO:0006094]; glycolytic process [GO:0006096]	apoplast [GO:0048046]; chloroplast [GO:0009507]; chloroplast envelope [GO:0009941]; chloroplast stroma [GO:0009570]; chloroplast thylakoid [GO:0009534]; cytosol [GO:0005829]; cytosolic ribosome [GO:0022626]; mitochondrion [GO:0005739]; plastoglobule [GO:0010287]; thylakoid [GO:0009579]; thylakoid lumen [GO:0031977]	SUBCELLULAR LOCATION: Plastid, chloroplast, plastoglobule {ECO:0000269|PubMed:11719511, ECO:0000269|PubMed:16414959, ECO:0000269|PubMed:16461379}. Plastid, chloroplast stroma {ECO:0000269|PubMed:16414959}.	PATHWAY: Carbohydrate degradation; glycolysis; D-glyceraldehyde 3-phosphate and glycerone phosphate from D-glucose: step 4/4. {ECO:0000305}.	NA	SUBUNIT: Homotetramer. {ECO:0000250|UniProtKB:Q944G9}.	4.1.2.13	399
P25857	2	0.110508	0.0211131	0.00027937	0.0429123	At1g42970	GAPB	NA	Glyceraldehyde-3-phosphate dehydrogenase GAPB, chloroplastic (EC 1.2.1.13) (NADP-dependent glyceraldehydephosphate dehydrogenase B)	FUNCTION: Involved in the photosynthetic reductive pentose phosphate pathway (Calvin-Benson cycle). Catalyzes the reduction of 1,3-diphosphoglycerate by NADPH (By similarity). {ECO:0000250}.	CATALYTIC ACTIVITY: Reaction=D-glyceraldehyde 3-phosphate + NADP(+) + phosphate = (2R)-3-phospho-glyceroyl phosphate + H(+) + NADPH; Xref=Rhea:RHEA:10296, ChEBI:CHEBI:15378, ChEBI:CHEBI:43474, ChEBI:CHEBI:57604, ChEBI:CHEBI:57783, ChEBI:CHEBI:58349, ChEBI:CHEBI:59776; EC=1.2.1.13;	apoplast [GO:0048046]; chloroplast [GO:0009507]; chloroplast envelope [GO:0009941]; chloroplast membrane [GO:0031969]; chloroplast stroma [GO:0009570]; chloroplast thylakoid membrane [GO:0009535]; nucleus [GO:0005634]; stromule [GO:0010319]; glyceraldehyde-3-phosphate dehydrogenase (NAD+) (phosphorylating) activity [GO:0004365]; glyceraldehyde-3-phosphate dehydrogenase (NADP+) (phosphorylating) a…	glyceraldehyde-3-phosphate dehydrogenase (NAD+) (phosphorylating) activity [GO:0004365]; glyceraldehyde-3-phosphate dehydrogenase (NADP+) (phosphorylating) activity [GO:0047100]; mRNA binding [GO:0003729]; NAD binding [GO:0051287]; NADP binding [GO:0050661]; salicylic acid binding [GO:1901149]	glucose metabolic process [GO:0006006]; reductive pentose-phosphate cycle [GO:0019253]; response to cold [GO:0009409]; response to light stimulus [GO:0009416]; response to sucrose [GO:0009744]	apoplast [GO:0048046]; chloroplast [GO:0009507]; chloroplast envelope [GO:0009941]; chloroplast membrane [GO:0031969]; chloroplast stroma [GO:0009570]; chloroplast thylakoid membrane [GO:0009535]; nucleus [GO:0005634]; stromule [GO:0010319]	SUBCELLULAR LOCATION: Plastid, chloroplast membrane {ECO:0000250|UniProtKB:P25856}; Peripheral membrane protein {ECO:0000250|UniProtKB:P25856}. Plastid, chloroplast stroma {ECO:0000250|UniProtKB:P25856}.	PATHWAY: Carbohydrate biosynthesis; Calvin cycle.	NA	SUBUNIT: Tetramer of either four A chains (GAPDH 2) or two A and two B chains (GAPDH 1). {ECO:0000250}.	1.2.1.13	447
Q94B78	10	0.0837415	0.0205046	0.00180774	0.0422463	At4g33010	GLDP1	GDP1	Glycine dehydrogenase (decarboxylating) 1, mitochondrial (EC 1.4.4.2) (Glycine cleavage system P protein 1) (Glycine decarboxylase 1) (Glycine decarboxylase P-protein 1) (AtGLDP1) (Glycine dehydrogenase (aminomethyl-transferring) 1)	FUNCTION: The glycine decarboxylase (GDC) or glycine cleavage system catalyzes the degradation of glycine. The P protein binds the alpha-amino group of glycine through its pyridoxal phosphate cofactor; CO(2) is released and the remaining methylamine moiety is then transferred to the lipoamide cofactor of the H protein (By similarity). {ECO:0000250, ECO:0000269|PubMed:17496108}.	CATALYTIC ACTIVITY: Reaction=(R)-N(6)-lipoyl-L-lysyl-[glycine-cleavage complex H protein] + glycine + H(+) = (R)-N(6)-(S(8)-aminomethyldihydrolipoyl)-L-lysyl-[glycine-cleavage complex H protein] + CO2; Xref=Rhea:RHEA:24304, Rhea:RHEA-COMP:10494, Rhea:RHEA-COMP:10495, ChEBI:CHEBI:15378, ChEBI:CHEBI:16526, ChEBI:CHEBI:57305, ChEBI:CHEBI:83099, ChEBI:CHEBI:83143; EC=1.4.4.2;	apoplast [GO:0048046]; chloroplast [GO:0009507]; chloroplast envelope [GO:0009941]; chloroplast stroma [GO:0009570]; chloroplast thylakoid [GO:0009534]; cytosol [GO:0005829]; glycine cleavage complex [GO:0005960]; mitochondrion [GO:0005739]; plasma membrane [GO:0005886]; glycine binding [GO:0016594]; glycine dehydrogenase (decarboxylating) activity [GO:0004375]; mRNA binding [GO:0003729]; pyridox…	glycine binding [GO:0016594]; glycine dehydrogenase (decarboxylating) activity [GO:0004375]; mRNA binding [GO:0003729]; pyridoxal phosphate binding [GO:0030170]	glycine catabolic process [GO:0006546]; glycine decarboxylation via glycine cleavage system [GO:0019464]; response to cadmium ion [GO:0046686]	apoplast [GO:0048046]; chloroplast [GO:0009507]; chloroplast envelope [GO:0009941]; chloroplast stroma [GO:0009570]; chloroplast thylakoid [GO:0009534]; cytosol [GO:0005829]; glycine cleavage complex [GO:0005960]; mitochondrion [GO:0005739]; plasma membrane [GO:0005886]	SUBCELLULAR LOCATION: Mitochondrion {ECO:0000269|PubMed:14671022}.	NA	COFACTOR: Name=pyridoxal 5'-phosphate; Xref=ChEBI:CHEBI:597326; Evidence={ECO:0000250};	SUBUNIT: Homodimer (By similarity). The glycine cleavage system is composed of four proteins: P, T, L and H. {ECO:0000250}.	1.4.4.2	1037
O23627	10	0.56013	0.13174	0.00136166	0.0362747	At1g29880	NA	NA	Glycine--tRNA ligase, mitochondrial 1 (EC 6.1.1.14) (Diadenosine tetraphosphate synthetase) (Ap4A synthetase) (EC 2.7.7.-) (Glycyl-tRNA synthetase 1) (GlyRS-1)	FUNCTION: Catalyzes the ATP-dependent ligation of glycine to the 3'-end of its cognate tRNA, via the formation of an aminoacyl-adenylate intermediate (Gly-AMP). Also produces diadenosine tetraphosphate (Ap4A), a universal pleiotropic signaling molecule needed for cell regulation pathways, by direct condensation of 2 ATPs. Thereby, may play a special role in Ap4A homeostasis. {ECO:0000250|UniProtK…	CATALYTIC ACTIVITY: Reaction=ATP + glycine + tRNA(Gly) = AMP + diphosphate + glycyl-tRNA(Gly); Xref=Rhea:RHEA:16013, Rhea:RHEA-COMP:9664, Rhea:RHEA-COMP:9683, ChEBI:CHEBI:30616, ChEBI:CHEBI:33019, ChEBI:CHEBI:57305, ChEBI:CHEBI:78442, ChEBI:CHEBI:78522, ChEBI:CHEBI:456215; EC=6.1.1.14; Evidence={ECO:0000269|PubMed:11278923}; CATALYTIC ACTIVITY: Reaction=2 ATP + H(+) = diphosphate + P(1),P(4)-bis(…	chloroplast [GO:0009507]; cytoplasm [GO:0005737]; cytosol [GO:0005829]; endosome [GO:0005768]; Golgi apparatus [GO:0005794]; mitochondrion [GO:0005739]; nucleus [GO:0005634]; trans-Golgi network [GO:0005802]; ATP binding [GO:0005524]; glycine-tRNA ligase activity [GO:0004820]; protein dimerization activity [GO:0046983]; transferase activity [GO:0016740]; diadenosine tetraphosphate biosynthetic pr…	ATP binding [GO:0005524]; glycine-tRNA ligase activity [GO:0004820]; protein dimerization activity [GO:0046983]; transferase activity [GO:0016740]	diadenosine tetraphosphate biosynthetic process [GO:0015966]; glycyl-tRNA aminoacylation [GO:0006426]; mitochondrial glycyl-tRNA aminoacylation [GO:0070150]	chloroplast [GO:0009507]; cytoplasm [GO:0005737]; cytosol [GO:0005829]; endosome [GO:0005768]; Golgi apparatus [GO:0005794]; mitochondrion [GO:0005739]; nucleus [GO:0005634]; trans-Golgi network [GO:0005802]	SUBCELLULAR LOCATION: Mitochondrion {ECO:0000269|PubMed:11278923}. Cytoplasm, cytosol {ECO:0000269|PubMed:11278923}.	NA	NA	SUBUNIT: Homodimer. {ECO:0000250|UniProtKB:P41250}.	2.7.7.-; 6.1.1.14	729
F4K3X8	10	0.285678	0.0693341	0.00169982	0.0422463	At5g06670	KIN7L	NA	Kinesin-like protein KIN-7L, chloroplastic	NA	NA	chloroplast [GO:0009507]; kinesin complex [GO:0005871]; microtubule [GO:0005874]; ATP binding [GO:0005524]; ATP hydrolysis activity [GO:0016887]; microtubule binding [GO:0008017]; microtubule motor activity [GO:0003777]; microtubule-based movement [GO:0007018]	ATP binding [GO:0005524]; ATP hydrolysis activity [GO:0016887]; microtubule binding [GO:0008017]; microtubule motor activity [GO:0003777]	microtubule-based movement [GO:0007018]	chloroplast [GO:0009507]; kinesin complex [GO:0005871]; microtubule [GO:0005874]	SUBCELLULAR LOCATION: Plastid, chloroplast {ECO:0000255}.	NA	NA	NA	NA	977
P30184	10	0.399603	0.0936315	0.00132549	0.0362747	At2g24200	LAP1	PM25	Leucine aminopeptidase 1 (EC 3.4.11.1) (Leucyl aminopeptidase 1) (AtLAP1) (Proline aminopeptidase 1) (EC 3.4.11.5) (Prolyl aminopeptidase 1)	FUNCTION: Presumably involved in the processing and regular turnover of intracellular proteins. Catalyzes the removal of unsubstituted N-terminal amino acids from various peptides (Probable). Possesses leucine aminopeptidase activity against the model substrate leucine-amido methyl coumarin (PubMed:22493451). Possesses Cys-Gly dipeptidase activity. In addition, can cleave Cys-Leu and Leu-Cys dipe…	CATALYTIC ACTIVITY: Reaction=Release of an N-terminal amino acid, Xaa-|-Yaa-, in which Xaa is preferably Leu, but may be other amino acids including Pro although not Arg or Lys, and Yaa may be Pro. Amino acid amides and methyl esters are also readily hydrolyzed, but rates on arylamides are exceedingly low.; EC=3.4.11.1; Evidence={ECO:0000269|PubMed:1555602}; CATALYTIC ACTIVITY: Reaction=Release o…	chloroplast stroma [GO:0009570]; cytoplasm [GO:0005737]; cytosol [GO:0005829]; vacuole [GO:0005773]; aminopeptidase activity [GO:0004177]; dipeptidase activity [GO:0016805]; manganese ion binding [GO:0030145]; metalloaminopeptidase activity [GO:0070006]; peptidase activity [GO:0008233]; proteolysis [GO:0006508]	aminopeptidase activity [GO:0004177]; dipeptidase activity [GO:0016805]; manganese ion binding [GO:0030145]; metalloaminopeptidase activity [GO:0070006]; peptidase activity [GO:0008233]	proteolysis [GO:0006508]	chloroplast stroma [GO:0009570]; cytoplasm [GO:0005737]; cytosol [GO:0005829]; vacuole [GO:0005773]	SUBCELLULAR LOCATION: Cytoplasm.	NA	COFACTOR: Name=Mn(2+); Xref=ChEBI:CHEBI:29035; Evidence={ECO:0000269|PubMed:1555602, ECO:0000269|PubMed:25716890}; Note=Binds 2 Mn(2+) ions per subunit. {ECO:0000305|PubMed:1555602};	SUBUNIT: Homohexamer (dimer of homotrimers). {ECO:0000250|UniProtKB:Q10712}.	3.4.11.1; 3.4.11.5	520
Q944P7	2	-0.143299	0.0275045	0.000289948	0.0429123	At4g30920	LAP2	NA	Leucine aminopeptidase 2, chloroplastic (EC 3.4.11.1) (Leucyl aminopeptidase 2) (AtLAP2) (Proline aminopeptidase 2) (EC 3.4.11.5) (Prolyl aminopeptidase 2)	FUNCTION: Presumably involved in the processing and regular turnover of intracellular proteins. Catalyzes the removal of unsubstituted N-terminal amino acids from various peptides (By similarity). Possesses leucine aminopeptidase activity against the model substrate leucine-amido methyl coumarin (PubMed:22493451). Does not seem to possess Cys-Gly dipeptidase activity (PubMed:25716890). {ECO:00002…	CATALYTIC ACTIVITY: Reaction=Release of an N-terminal amino acid, Xaa-|-Yaa-, in which Xaa is preferably Leu, but may be other amino acids including Pro although not Arg or Lys, and Yaa may be Pro. Amino acid amides and methyl esters are also readily hydrolyzed, but rates on arylamides are exceedingly low.; EC=3.4.11.1; CATALYTIC ACTIVITY: Reaction=Release of N-terminal proline from a peptide.; E…	chloroplast [GO:0009507]; chloroplast stroma [GO:0009570]; cytoplasm [GO:0005737]; plasma membrane [GO:0005886]; vacuole [GO:0005773]; aminopeptidase activity [GO:0004177]; magnesium ion binding [GO:0000287]; manganese ion binding [GO:0030145]; metalloaminopeptidase activity [GO:0070006]; peptidase activity [GO:0008233]; leaf senescence [GO:0010150]; proteolysis [GO:0006508]	aminopeptidase activity [GO:0004177]; magnesium ion binding [GO:0000287]; manganese ion binding [GO:0030145]; metalloaminopeptidase activity [GO:0070006]; peptidase activity [GO:0008233]	leaf senescence [GO:0010150]; proteolysis [GO:0006508]	chloroplast [GO:0009507]; chloroplast stroma [GO:0009570]; cytoplasm [GO:0005737]; plasma membrane [GO:0005886]; vacuole [GO:0005773]	SUBCELLULAR LOCATION: Plastid, chloroplast {ECO:0000305}.	NA	COFACTOR: Name=Mn(2+); Xref=ChEBI:CHEBI:29035; Evidence={ECO:0000250|UniProtKB:P30184}; Note=Binds 2 Mn(2+) ions per subunit. {ECO:0000250|UniProtKB:P30184};	SUBUNIT: Homohexamer (dimer of homotrimers). {ECO:0000250|UniProtKB:Q10712}.	3.4.11.1; 3.4.11.5	583
Q944P7	10	-0.11651	0.0275045	0.00139818	0.0365172	At4g30920	LAP2	NA	Leucine aminopeptidase 2, chloroplastic (EC 3.4.11.1) (Leucyl aminopeptidase 2) (AtLAP2) (Proline aminopeptidase 2) (EC 3.4.11.5) (Prolyl aminopeptidase 2)	FUNCTION: Presumably involved in the processing and regular turnover of intracellular proteins. Catalyzes the removal of unsubstituted N-terminal amino acids from various peptides (By similarity). Possesses leucine aminopeptidase activity against the model substrate leucine-amido methyl coumarin (PubMed:22493451). Does not seem to possess Cys-Gly dipeptidase activity (PubMed:25716890). {ECO:00002…	CATALYTIC ACTIVITY: Reaction=Release of an N-terminal amino acid, Xaa-|-Yaa-, in which Xaa is preferably Leu, but may be other amino acids including Pro although not Arg or Lys, and Yaa may be Pro. Amino acid amides and methyl esters are also readily hydrolyzed, but rates on arylamides are exceedingly low.; EC=3.4.11.1; CATALYTIC ACTIVITY: Reaction=Release of N-terminal proline from a peptide.; E…	chloroplast [GO:0009507]; chloroplast stroma [GO:0009570]; cytoplasm [GO:0005737]; plasma membrane [GO:0005886]; vacuole [GO:0005773]; aminopeptidase activity [GO:0004177]; magnesium ion binding [GO:0000287]; manganese ion binding [GO:0030145]; metalloaminopeptidase activity [GO:0070006]; peptidase activity [GO:0008233]; leaf senescence [GO:0010150]; proteolysis [GO:0006508]	aminopeptidase activity [GO:0004177]; magnesium ion binding [GO:0000287]; manganese ion binding [GO:0030145]; metalloaminopeptidase activity [GO:0070006]; peptidase activity [GO:0008233]	leaf senescence [GO:0010150]; proteolysis [GO:0006508]	chloroplast [GO:0009507]; chloroplast stroma [GO:0009570]; cytoplasm [GO:0005737]; plasma membrane [GO:0005886]; vacuole [GO:0005773]	SUBCELLULAR LOCATION: Plastid, chloroplast {ECO:0000305}.	NA	COFACTOR: Name=Mn(2+); Xref=ChEBI:CHEBI:29035; Evidence={ECO:0000250|UniProtKB:P30184}; Note=Binds 2 Mn(2+) ions per subunit. {ECO:0000250|UniProtKB:P30184};	SUBUNIT: Homohexamer (dimer of homotrimers). {ECO:0000250|UniProtKB:Q10712}.	3.4.11.1; 3.4.11.5	583
Q944P7	5	-0.15795	0.0297082	0.000246028	0.0234078	At4g30920	LAP2	NA	Leucine aminopeptidase 2, chloroplastic (EC 3.4.11.1) (Leucyl aminopeptidase 2) (AtLAP2) (Proline aminopeptidase 2) (EC 3.4.11.5) (Prolyl aminopeptidase 2)	FUNCTION: Presumably involved in the processing and regular turnover of intracellular proteins. Catalyzes the removal of unsubstituted N-terminal amino acids from various peptides (By similarity). Possesses leucine aminopeptidase activity against the model substrate leucine-amido methyl coumarin (PubMed:22493451). Does not seem to possess Cys-Gly dipeptidase activity (PubMed:25716890). {ECO:00002…	CATALYTIC ACTIVITY: Reaction=Release of an N-terminal amino acid, Xaa-|-Yaa-, in which Xaa is preferably Leu, but may be other amino acids including Pro although not Arg or Lys, and Yaa may be Pro. Amino acid amides and methyl esters are also readily hydrolyzed, but rates on arylamides are exceedingly low.; EC=3.4.11.1; CATALYTIC ACTIVITY: Reaction=Release of N-terminal proline from a peptide.; E…	chloroplast [GO:0009507]; chloroplast stroma [GO:0009570]; cytoplasm [GO:0005737]; plasma membrane [GO:0005886]; vacuole [GO:0005773]; aminopeptidase activity [GO:0004177]; magnesium ion binding [GO:0000287]; manganese ion binding [GO:0030145]; metalloaminopeptidase activity [GO:0070006]; peptidase activity [GO:0008233]; leaf senescence [GO:0010150]; proteolysis [GO:0006508]	aminopeptidase activity [GO:0004177]; magnesium ion binding [GO:0000287]; manganese ion binding [GO:0030145]; metalloaminopeptidase activity [GO:0070006]; peptidase activity [GO:0008233]	leaf senescence [GO:0010150]; proteolysis [GO:0006508]	chloroplast [GO:0009507]; chloroplast stroma [GO:0009570]; cytoplasm [GO:0005737]; plasma membrane [GO:0005886]; vacuole [GO:0005773]	SUBCELLULAR LOCATION: Plastid, chloroplast {ECO:0000305}.	NA	COFACTOR: Name=Mn(2+); Xref=ChEBI:CHEBI:29035; Evidence={ECO:0000250|UniProtKB:P30184}; Note=Binds 2 Mn(2+) ions per subunit. {ECO:0000250|UniProtKB:P30184};	SUBUNIT: Homohexamer (dimer of homotrimers). {ECO:0000250|UniProtKB:Q10712}.	3.4.11.1; 3.4.11.5	583
Q9FNB0	10	0.0897418	0.0221847	0.00193123	0.0422463	At5g13630	CHLH	ABAR CCH GUN5 RTL1	Magnesium-chelatase subunit ChlH, chloroplastic (Mg-chelatase subunit H) (EC 6.6.1.1) (ABA-binding protein) (Mg-protoporphyrin IX chelatase subunit ChlH) (Protein CONDITIONAL CHLORINA) (Protein GENOMES UNCOUPLED 5) (Protein RAPID TRANSPIRATION IN DETACHED LEAVES 1)	FUNCTION: Multifunctional protein involved in chlorophyll synthesis, plastid-to-nucleus retrograde signaling and abscisic acid (ABA) perception. In chlorophyll synthesis, catalyzes the insertion of magnesium ion into protoporphyrin IX to yield Mg-protoporphyrin IX. The reaction takes place in two steps, with an ATP-dependent activation followed by an ATP-dependent chelation step. In addition to i…	CATALYTIC ACTIVITY: Reaction=ATP + H2O + Mg(2+) + protoporphyrin IX = ADP + 3 H(+) + Mg-protoporphyrin IX + phosphate; Xref=Rhea:RHEA:13961, ChEBI:CHEBI:15377, ChEBI:CHEBI:15378, ChEBI:CHEBI:18420, ChEBI:CHEBI:30616, ChEBI:CHEBI:43474, ChEBI:CHEBI:57306, ChEBI:CHEBI:60492, ChEBI:CHEBI:456216; EC=6.6.1.1;	chloroplast [GO:0009507]; chloroplast inner membrane [GO:0009706]; chloroplast stroma [GO:0009570]; magnesium chelatase complex [GO:0010007]; mitochondrion [GO:0005739]; plastid [GO:0009536]; ATP binding [GO:0005524]; magnesium chelatase activity [GO:0016851]; mRNA binding [GO:0003729]; chlorophyll biosynthetic process [GO:0015995]; photosynthesis [GO:0015979]	ATP binding [GO:0005524]; magnesium chelatase activity [GO:0016851]; mRNA binding [GO:0003729]	chlorophyll biosynthetic process [GO:0015995]; photosynthesis [GO:0015979]	chloroplast [GO:0009507]; chloroplast inner membrane [GO:0009706]; chloroplast stroma [GO:0009570]; magnesium chelatase complex [GO:0010007]; mitochondrion [GO:0005739]; plastid [GO:0009536]	SUBCELLULAR LOCATION: Plastid, chloroplast stroma. Plastid, chloroplast membrane; Peripheral membrane protein; Stromal side. Plastid, chloroplast membrane; Peripheral membrane protein; Cytoplasmic side. Note=Predominantly associated with the chloroplast envelope. Spans the chloroplast envelope and is its N- and C-termini are exposed to the cytosol (PubMed:20543028). {ECO:0000269|PubMed:20543028}.	PATHWAY: Porphyrin-containing compound metabolism; chlorophyll biosynthesis.	NA	SUBUNIT: The magnesium chelatase complex is a heterotrimer consisting of subunits CHLI, CHLD and CHLH. Interacts with GUN4, WRKY18, WRKY40, WRKY60, CHLI1 and CHLD. {ECO:0000269|PubMed:12574634, ECO:0000269|PubMed:20543028, ECO:0000269|PubMed:23011401}.	6.6.1.1	1381
Q9C7Y2	10	0.400719	0.0759718	0.000262462	0.010925	At1g32580	MORF5	RIP5	Multiple organellar RNA editing factor 5, chloroplastic/mitochondrial (RNA editing-interacting protein 5)	FUNCTION: Involved in organellar RNA editing. Required for the processing of few RNA editing sites in mitochondria. {ECO:0000269|PubMed:23818871}.	NA	chloroplast [GO:0009507]; mitochondrion [GO:0005739]; nucleus [GO:0005634]; protein dimerization activity [GO:0046983]; protein homodimerization activity [GO:0042803]; cytidine to uridine editing [GO:0016554]; mitochondrial mRNA modification [GO:0080156]; mRNA processing [GO:0006397]	protein dimerization activity [GO:0046983]; protein homodimerization activity [GO:0042803]	cytidine to uridine editing [GO:0016554]; mitochondrial mRNA modification [GO:0080156]; mRNA processing [GO:0006397]	chloroplast [GO:0009507]; mitochondrion [GO:0005739]; nucleus [GO:0005634]	SUBCELLULAR LOCATION: Mitochondrion {ECO:0000269|PubMed:25583991}. Plastid, chloroplast {ECO:0000269|PubMed:25583991}. Note=Dual targeting to mitochondria and chloroplasts. {ECO:0000269|PubMed:25583991}.	NA	NA	SUBUNIT: Homodimer and heterodimers with MORF8/RIP1, MORF3/RIP3, MORF6/RIP6, MORF7/RIP7 and MORF9/RIP9. {ECO:0000269|PubMed:25583991}.	NA	229
Q9C5C2	10	-0.148906	0.0322553	0.000744643	0.0236158	At5g25980	TGG2	BGLU37	Myrosinase 2 (EC 3.2.1.147) (Beta-glucosidase 37) (AtBGLU37) (Sinigrinase 2) (Thioglucosidase 2)	FUNCTION: May degrade glucosinolates (glucose residue linked by a thioglucoside bound to an amino acid derivative) to glucose, sulfate and any of the products: thiocyanates, isothiocyanates, nitriles, epithionitriles or oxazolidine-2-thiones. These toxic degradation products can deter insect herbivores. Seems to function in abscisic acid (ABA) and methyl jasmonate (MeJA) signaling in guard cells.…	CATALYTIC ACTIVITY: Reaction=a thioglucoside + H2O = a sugar + a thiol.; EC=3.2.1.147;	apoplast [GO:0048046]; chloroplast [GO:0009507]; cytosolic ribosome [GO:0022626]; peroxisome [GO:0005777]; plant-type vacuole [GO:0000325]; plasmodesma [GO:0009506]; plastid [GO:0009536]; secretory vesicle [GO:0099503]; beta-glucosidase activity [GO:0008422]; glucosinolate glucohydrolase activity [GO:0102799]; thioglucosidase activity [GO:0019137]; abscisic acid-activated signaling pathway [GO:00…	beta-glucosidase activity [GO:0008422]; glucosinolate glucohydrolase activity [GO:0102799]; thioglucosidase activity [GO:0019137]	abscisic acid-activated signaling pathway [GO:0009738]; carbohydrate metabolic process [GO:0005975]; defense response to insect [GO:0002213]; glucosinolate catabolic process [GO:0019762]; regulation of stomatal movement [GO:0010119]; response to abscisic acid [GO:0009737]	apoplast [GO:0048046]; chloroplast [GO:0009507]; cytosolic ribosome [GO:0022626]; peroxisome [GO:0005777]; plant-type vacuole [GO:0000325]; plasmodesma [GO:0009506]; plastid [GO:0009536]; secretory vesicle [GO:0099503]	NA	NA	NA	SUBUNIT: Interacts with MVP1. {ECO:0000269|PubMed:19880612}.	3.2.1.147	547
Q94A82	10	0.723116	0.146212	0.000438642	0.0166935	At5g20070	NUDT19	NUDX19	Nudix hydrolase 19, chloroplastic (AtNUDT19) (NAD-capped RNA hydrolase NUDT19) (DeNADding enzyme NUDT19) (EC 3.6.1.-) (NADH pyrophosphatase NUDT19) (EC 3.6.1.22)	FUNCTION: mRNA decapping enzyme that specifically removes the nicotinamide adenine dinucleotide (NAD) cap from a subset of mRNAs by hydrolyzing the diphosphate linkage to produce nicotinamide mononucleotide (NMN) and 5' monophosphate mRNA. The NAD-cap is present at the 5'-end of some RNAs; in contrast to the canonical N7 methylguanosine (m7G) cap, the NAD cap promotes mRNA decay (By similarity). …	CATALYTIC ACTIVITY: Reaction=a 5'-end NAD(+)-phospho-ribonucleoside in mRNA + H2O = a 5'-end phospho-adenosine-phospho-ribonucleoside in mRNA + beta-nicotinamide D-ribonucleotide + 2 H(+); Xref=Rhea:RHEA:60876, Rhea:RHEA-COMP:15698, Rhea:RHEA-COMP:15719, ChEBI:CHEBI:14649, ChEBI:CHEBI:15377, ChEBI:CHEBI:15378, ChEBI:CHEBI:144029, ChEBI:CHEBI:144051; Evidence={ECO:0000250|UniProtKB:Q9DCN1}; Physio…	chloroplast [GO:0009507]; peroxisome [GO:0005777]; metal ion binding [GO:0046872]; NAD+ diphosphatase activity [GO:0000210]; NADH pyrophosphatase activity [GO:0035529]; RNA NAD-cap (NMN-forming) hydrolase activity [GO:0110153]; NAD catabolic process [GO:0019677]; NADH metabolic process [GO:0006734]; NADP catabolic process [GO:0006742]	metal ion binding [GO:0046872]; NAD+ diphosphatase activity [GO:0000210]; NADH pyrophosphatase activity [GO:0035529]; RNA NAD-cap (NMN-forming) hydrolase activity [GO:0110153]	NAD catabolic process [GO:0019677]; NADH metabolic process [GO:0006734]; NADP catabolic process [GO:0006742]	chloroplast [GO:0009507]; peroxisome [GO:0005777]	SUBCELLULAR LOCATION: Plastid, chloroplast {ECO:0000269|PubMed:18815383}.	NA	COFACTOR: Name=Mg(2+); Xref=ChEBI:CHEBI:18420; Evidence={ECO:0000250|UniProtKB:Q9DCN1}; Note=Binds 3 Mg(2+) ions per subunit. {ECO:0000250|UniProtKB:Q9DCN1}; COFACTOR: Name=Zn(2+); Xref=ChEBI:CHEBI:29105; Evidence={ECO:0000250|UniProtKB:Q9DCN1}; Note=Binds 1 zinc ion per subunit. {ECO:0000250|UniProtKB:Q9DCN1};	NA	3.6.1.-; 3.6.1.22	438
Q94AM1	10	-0.0905531	0.0171013	0.000254319	0.010925	At5g65620	OOP	TOP1	Organellar oligopeptidase A, chloroplastic/mitochondrial (EC 3.4.24.70) (Thimet metalloendopeptidase 1) (Zincin-like metalloproteases family protein 1)	FUNCTION: Oligopeptidase degrading short peptides from 8 to 23 amino acid residues. Plays a role in the degradation of transit peptides and of peptides derived from other proteolytic events. Does not exhibit a strict cleavage pattern. Binds salicylic acid. {ECO:0000269|PubMed:24004003, ECO:0000269|PubMed:24043784}.	CATALYTIC ACTIVITY: Reaction=Hydrolysis of oligopeptides, with broad specificity. Gly or Ala commonly occur as P1 or P1' residues, but more distant residues are also important, as is shown by the fact that Z-Gly-Pro-Gly-|-Gly-Pro-Ala is cleaved, but not Z-(Gly)(5).; EC=3.4.24.70;	chloroplast [GO:0009507]; chloroplast stroma [GO:0009570]; mitochondrial matrix [GO:0005759]; plastid [GO:0009536]; metal ion binding [GO:0046872]; metalloendopeptidase activity [GO:0004222]; peptide metabolic process [GO:0006518]; proteolysis [GO:0006508]	metal ion binding [GO:0046872]; metalloendopeptidase activity [GO:0004222]	peptide metabolic process [GO:0006518]; proteolysis [GO:0006508]	chloroplast [GO:0009507]; chloroplast stroma [GO:0009570]; mitochondrial matrix [GO:0005759]; plastid [GO:0009536]	SUBCELLULAR LOCATION: Mitochondrion matrix. Plastid, chloroplast stroma.	NA	COFACTOR: Name=Zn(2+); Xref=ChEBI:CHEBI:29105; Evidence={ECO:0000250}; Note=Binds 1 zinc ion. {ECO:0000250};	NA	3.4.24.70	791
P23321	10	-0.0984471	0.0248116	0.00220446	0.0431815	At5g66570	PSBO1	OEC33 PSBO	Oxygen-evolving enhancer protein 1-1, chloroplastic (OEE1) (33 kDa subunit of oxygen evolving system of photosystem II) (33 kDa thylakoid membrane protein) (Manganese-stabilizing protein 1) (MSP-1) (OEC 33 kDa subunit)	FUNCTION: Stabilizes the manganese cluster which is the primary site of water splitting. {ECO:0000269|PubMed:12123820, ECO:0000269|PubMed:15722336}.	NA	apoplast [GO:0048046]; chloroplast [GO:0009507]; chloroplast stroma [GO:0009570]; chloroplast thylakoid [GO:0009534]; chloroplast thylakoid lumen [GO:0009543]; chloroplast thylakoid membrane [GO:0009535]; photosystem II oxygen evolving complex [GO:0009654]; plastid [GO:0009536]; plastid thylakoid membrane [GO:0055035]; plastoglobule [GO:0010287]; thylakoid [GO:0009579]; thylakoid lumen [GO:003197…	mRNA binding [GO:0003729]; oxygen evolving activity [GO:0010242]; poly(U) RNA binding [GO:0008266]	photoinhibition [GO:0010205]; photosynthesis, light reaction [GO:0019684]; photosystem II assembly [GO:0010207]; photosystem II stabilization [GO:0042549]; regulation of protein dephosphorylation [GO:0035304]	apoplast [GO:0048046]; chloroplast [GO:0009507]; chloroplast stroma [GO:0009570]; chloroplast thylakoid [GO:0009534]; chloroplast thylakoid lumen [GO:0009543]; chloroplast thylakoid membrane [GO:0009535]; photosystem II oxygen evolving complex [GO:0009654]; plastid [GO:0009536]; plastid thylakoid membrane [GO:0055035]; plastoglobule [GO:0010287]; thylakoid [GO:0009579]; thylakoid lumen [GO:003197…	SUBCELLULAR LOCATION: Plastid, chloroplast thylakoid membrane {ECO:0000269|PubMed:11719511, ECO:0000269|PubMed:18431481, ECO:0000269|PubMed:2583096}; Peripheral membrane protein {ECO:0000269|PubMed:11719511, ECO:0000269|PubMed:2583096}; Lumenal side {ECO:0000269|PubMed:11719511, ECO:0000269|PubMed:2583096}. Note=Associated with the photosystem II complex.	NA	NA	SUBUNIT: Interacts with CV in the chloroplast thylakoid membrane and in CV-containing vesicles (CCVs). {ECO:0000269|PubMed:25538186}.	NA	332
Q9M316	10	-2.68973	0.386135	2.37342e-05	0.0026345	At3g61520	NA	NA	Pentatricopeptide repeat-containing protein At3g61520, mitochondrial	NA	NA	mitochondrion [GO:0005739]	NA	NA	mitochondrion [GO:0005739]	SUBCELLULAR LOCATION: Mitochondrion {ECO:0000305}.	NA	NA	NA	NA	766
Q9LKU8	10	-2.68973	0.386135	2.37342e-05	0.0026345	At5g28460	NA	NA	Pentatricopeptide repeat-containing protein At5g28460	NA	NA	NA	NA	NA	NA	NA	NA	NA	NA	NA	766
Q9C5C8	10	0.17408	0.0316827	0.000187792	0.00931618	At4g21860	MSRB2	NA	Peptide methionine sulfoxide reductase B2, chloroplastic (AtMSRB2) (EC 1.8.4.12) (Peptide-methionine (R)-S-oxide reductasemethionine)	FUNCTION: Catalyzes the reduction of methionine sulfoxide (MetSO) to methionine in proteins. Specifically reduces the MetSO R-enantiomer. Plays a protective role against oxidative stress by restoring activity to proteins that have been inactivated by methionine oxidation. May play an essential function in association with MSRB1 in maintaining vegetative growth during environmental constraints, th…	CATALYTIC ACTIVITY: Reaction=[thioredoxin]-disulfide + H2O + L-methionyl-[protein] = [thioredoxin]-dithiol + L-methionyl-(R)-S-oxide-[protein]; Xref=Rhea:RHEA:24164, Rhea:RHEA-COMP:10698, Rhea:RHEA-COMP:10700, Rhea:RHEA-COMP:12313, Rhea:RHEA-COMP:12314, ChEBI:CHEBI:15377, ChEBI:CHEBI:16044, ChEBI:CHEBI:29950, ChEBI:CHEBI:45764, ChEBI:CHEBI:50058; EC=1.8.4.12; Evidence={ECO:0000269|PubMed:15923321…	chloroplast [GO:0009507]; chloroplast stroma [GO:0009570]; cytosol [GO:0005829]; metal ion binding [GO:0046872]; peptide-methionine (R)-S-oxide reductase activity [GO:0033743]; protein repair [GO:0030091]; response to oxidative stress [GO:0006979]	metal ion binding [GO:0046872]; peptide-methionine (R)-S-oxide reductase activity [GO:0033743]	protein repair [GO:0030091]; response to oxidative stress [GO:0006979]	chloroplast [GO:0009507]; chloroplast stroma [GO:0009570]; cytosol [GO:0005829]	SUBCELLULAR LOCATION: Plastid, chloroplast {ECO:0000269|PubMed:15923321}.	NA	COFACTOR: Name=Zn(2+); Xref=ChEBI:CHEBI:29105; Evidence={ECO:0000250|UniProtKB:P0A746}; Note=Binds 1 zinc ion per subunit. {ECO:0000250|UniProtKB:P0A746};	NA	1.8.4.12	202
P0DKC3	10	0.893442	0.163434	0.000195836	0.00931618	At5g36700	PGLP1A	NA	Phosphoglycolate phosphatase 1A, chloroplastic (EC 3.1.3.18)	FUNCTION: Photorespiratory enzyme that dephosphorylates the 2-phosphoglycolate produced by the RuBisCO oxygenation reaction. {ECO:0000269|PubMed:17478634}.	CATALYTIC ACTIVITY: Reaction=2-phosphoglycolate + H2O = glycolate + phosphate; Xref=Rhea:RHEA:14369, ChEBI:CHEBI:15377, ChEBI:CHEBI:29805, ChEBI:CHEBI:43474, ChEBI:CHEBI:58033; EC=3.1.3.18; Evidence={ECO:0000269|PubMed:17478634};	chloroplast [GO:0009507]; phosphatase activity [GO:0016791]; phosphoglycolate phosphatase activity [GO:0008967]; photorespiration [GO:0009853]	phosphatase activity [GO:0016791]; phosphoglycolate phosphatase activity [GO:0008967]	photorespiration [GO:0009853]	chloroplast [GO:0009507]	SUBCELLULAR LOCATION: Plastid, chloroplast {ECO:0000255}.	NA	NA	NA	3.1.3.18	362
P0DKC4	10	0.893442	0.163434	0.000195836	0.00931618	At5g36790	PGLP1B	NA	Phosphoglycolate phosphatase 1B, chloroplastic (EC 3.1.3.18)	FUNCTION: Photorespiratory enzyme that dephosphorylates the 2-phosphoglycolate produced by the RuBisCO oxygenation reaction. {ECO:0000250}.	CATALYTIC ACTIVITY: Reaction=2-phosphoglycolate + H2O = glycolate + phosphate; Xref=Rhea:RHEA:14369, ChEBI:CHEBI:15377, ChEBI:CHEBI:29805, ChEBI:CHEBI:43474, ChEBI:CHEBI:58033; EC=3.1.3.18;	chloroplast [GO:0009507]; phosphoglycolate phosphatase activity [GO:0008967]; photorespiration [GO:0009853]	phosphoglycolate phosphatase activity [GO:0008967]	photorespiration [GO:0009853]	chloroplast [GO:0009507]	SUBCELLULAR LOCATION: Plastid, chloroplast {ECO:0000255}.	NA	NA	NA	3.1.3.18	362
Q38882	10	0.647012	0.107756	8.86952e-05	0.00546182	At3g15730	PLDALPHA1	PLD1	Phospholipase D alpha 1 (AtPLDalpha1) (PLD alpha 1) (EC 3.1.4.4) (Choline phosphatase 1) (PLDalpha) (Phosphatidylcholine-hydrolyzing phospholipase D 1)	FUNCTION: Hydrolyzes glycerol-phospholipids at the terminal phosphodiesteric bond to generate phosphatidic acids (PA). Plays an important role in various cellular processes, including phytohormone action and response to stress, characterized by acidification of the cell (PubMed:9437863). Involved in wound induction of jasmonic acid (PubMed:11090221). May be involved in membrane lipid remodeling (…	CATALYTIC ACTIVITY: Reaction=a 1,2-diacyl-sn-glycero-3-phosphocholine + H2O = a 1,2-diacyl-sn-glycero-3-phosphate + choline + H(+); Xref=Rhea:RHEA:14445, ChEBI:CHEBI:15354, ChEBI:CHEBI:15377, ChEBI:CHEBI:15378, ChEBI:CHEBI:57643, ChEBI:CHEBI:58608; EC=3.1.4.4; Evidence={ECO:0000269|PubMed:10441386, ECO:0000269|PubMed:9353280};	chloroplast [GO:0009507]; clathrin-coated vesicle [GO:0030136]; cytosol [GO:0005829]; endoplasmic reticulum [GO:0005783]; membrane [GO:0016020]; mitochondrial membrane [GO:0031966]; mitochondrion [GO:0005739]; nucleus [GO:0005634]; plasma membrane [GO:0005886]; plasmodesma [GO:0009506]; vacuole [GO:0005773]; calcium ion binding [GO:0005509]; GTPase activator activity [GO:0005096]; N-acylphosphati…	calcium ion binding [GO:0005509]; GTPase activator activity [GO:0005096]; N-acylphosphatidylethanolamine-specific phospholipase D activity [GO:0070290]; phosphatidylinositol-4,5-bisphosphate binding [GO:0005546]; phospholipase activity [GO:0004620]; phospholipase D activity [GO:0004630]	abscisic acid-activated signaling pathway [GO:0009738]; ethylene-activated signaling pathway [GO:0009873]; fatty acid metabolic process [GO:0006631]; leaf shaping [GO:0010358]; phosphatidylcholine metabolic process [GO:0046470]; phospholipid catabolic process [GO:0009395]; positive regulation of abscisic acid-activated signaling pathway [GO:0009789]; regulation of stomatal movement [GO:0010119]; …	chloroplast [GO:0009507]; clathrin-coated vesicle [GO:0030136]; cytosol [GO:0005829]; endoplasmic reticulum [GO:0005783]; membrane [GO:0016020]; mitochondrial membrane [GO:0031966]; mitochondrion [GO:0005739]; nucleus [GO:0005634]; plasma membrane [GO:0005886]; plasmodesma [GO:0009506]; vacuole [GO:0005773]	SUBCELLULAR LOCATION: Cytoplasm {ECO:0000269|PubMed:10198096, ECO:0000269|PubMed:11706190}. Cell membrane {ECO:0000269|PubMed:10198096, ECO:0000269|PubMed:11706190}; Peripheral membrane protein {ECO:0000269|PubMed:10198096}. Mitochondrion membrane {ECO:0000269|PubMed:11706190}. Microsome membrane {ECO:0000269|PubMed:11706190}. Vacuole {ECO:0000269|PubMed:10198096}. Cytoplasmic vesicle, clathrin-c…	NA	COFACTOR: Name=Ca(2+); Xref=ChEBI:CHEBI:29108; Evidence={ECO:0000269|PubMed:31619765, ECO:0000269|PubMed:9353280}; Note=Ca(2+) requirement for activity depends on pH. Active either under acidic conditions with micromolar levels of calcium (PIP2-dependent) or at neutral pH with millimolar levels of calcium (PIP2-independent). {ECO:0000269|PubMed:9353280};	SUBUNIT: Interacts with GPA1 (PubMed:14594812, PubMed:16614222, PubMed:23913032). This binding inhibits PLDALPHA1 activity and is relieved by GTP (PubMed:14594812). {ECO:0000269|PubMed:14594812, ECO:0000269|PubMed:16614222, ECO:0000269|PubMed:23913032}.	3.1.4.4	810
P52032	5	-0.125931	0.0280818	0.000924613	0.0502074	At2g25080	GPX1	NA	Phospholipid hydroperoxide glutathione peroxidase 1, chloroplastic (PHGPx) (EC 1.11.1.12)	FUNCTION: Protects cells and enzymes from oxidative damage, by catalyzing the reduction of hydrogen peroxide, lipid peroxides and organic hydroperoxide, by glutathione. {ECO:0000250|UniProtKB:O70325}.	CATALYTIC ACTIVITY: Reaction=a hydroperoxy polyunsaturated fatty acid + 2 glutathione = a hydroxy polyunsaturated fatty acid + glutathione disulfide + H2O; Xref=Rhea:RHEA:19057, ChEBI:CHEBI:15377, ChEBI:CHEBI:57925, ChEBI:CHEBI:58297, ChEBI:CHEBI:131871, ChEBI:CHEBI:134019; EC=1.11.1.12; Evidence={ECO:0000250|UniProtKB:P36968};	chloroplast [GO:0009507]; chloroplast envelope [GO:0009941]; chloroplast stroma [GO:0009570]; chloroplast thylakoid membrane [GO:0009535]; vacuole [GO:0005773]; glutathione peroxidase activity [GO:0004602]; peroxidase activity [GO:0004601]; phospholipid-hydroperoxide glutathione peroxidase activity [GO:0047066]; response to oxidative stress [GO:0006979]	glutathione peroxidase activity [GO:0004602]; peroxidase activity [GO:0004601]; phospholipid-hydroperoxide glutathione peroxidase activity [GO:0047066]	response to oxidative stress [GO:0006979]	chloroplast [GO:0009507]; chloroplast envelope [GO:0009941]; chloroplast stroma [GO:0009570]; chloroplast thylakoid membrane [GO:0009535]; vacuole [GO:0005773]	SUBCELLULAR LOCATION: Plastid, chloroplast {ECO:0000255}.	NA	NA	NA	1.11.1.12	236
O82392	5	0.208769	0.0358625	0.000115618	0.0174047	At2g29630	THIC	PY	Phosphomethylpyrimidine synthase, chloroplastic (EC 4.1.99.17) (Hydroxymethylpyrimidine phosphate synthase) (HMP-P synthase) (HMP-phosphate synthase) (HMPP synthase) (Protein PYRIMIDINE REQUIRING) (Thiamine biosynthesis protein ThiC) (Protein THIAMINE C)	FUNCTION: Catalyzes the synthesis of the hydroxymethylpyrimidine phosphate (HMP-P) moiety of thiamine from aminoimidazole ribotide (AIR) in a radical S-adenosyl-L-methionine (SAM)-dependent reaction. {ECO:0000269|PubMed:18048325, ECO:0000269|PubMed:18332905}.	CATALYTIC ACTIVITY: Reaction=5-amino-1-(5-phospho-beta-D-ribosyl)imidazole + S-adenosyl-L-methionine = 4-amino-2-methyl-5-(phosphooxymethyl)pyrimidine + 5'-deoxyadenosine + CO + formate + 3 H(+) + L-methionine; Xref=Rhea:RHEA:24840, ChEBI:CHEBI:15378, ChEBI:CHEBI:15740, ChEBI:CHEBI:17245, ChEBI:CHEBI:17319, ChEBI:CHEBI:57844, ChEBI:CHEBI:58354, ChEBI:CHEBI:59789, ChEBI:CHEBI:137981; EC=4.1.99.17;	chloroplast [GO:0009507]; chloroplast stroma [GO:0009570]; plastid [GO:0009536]; 4 iron, 4 sulfur cluster binding [GO:0051539]; carbon-carbon lyase activity [GO:0016830]; iron-sulfur cluster binding [GO:0051536]; metal ion binding [GO:0046872]; protein domain specific binding [GO:0019904]; response to vitamin B1 [GO:0010266]; thiamine biosynthetic process [GO:0009228]; thiamine diphosphate biosyn…	4 iron, 4 sulfur cluster binding [GO:0051539]; carbon-carbon lyase activity [GO:0016830]; iron-sulfur cluster binding [GO:0051536]; metal ion binding [GO:0046872]; protein domain specific binding [GO:0019904]	response to vitamin B1 [GO:0010266]; thiamine biosynthetic process [GO:0009228]; thiamine diphosphate biosynthetic process [GO:0009229]	chloroplast [GO:0009507]; chloroplast stroma [GO:0009570]; plastid [GO:0009536]	SUBCELLULAR LOCATION: Plastid, chloroplast stroma {ECO:0000269|PubMed:18048325, ECO:0000269|PubMed:18332905, ECO:0000269|PubMed:18431481}.	PATHWAY: Cofactor biosynthesis; thiamine diphosphate biosynthesis.	COFACTOR: Name=[4Fe-4S] cluster; Xref=ChEBI:CHEBI:49883; Evidence={ECO:0000269|PubMed:18048325, ECO:0000305|PubMed:24161603}; Note=Binds 1 [4Fe-4S] cluster per subunit. The cluster is coordinated with 3 cysteines and an exchangeable S-adenosyl-L-methionine. {ECO:0000269|PubMed:18048325};	SUBUNIT: Homodimer. {ECO:0000269|PubMed:24161603}.	4.1.99.17	644
O82392	10	0.211747	0.0332022	5.24116e-05	0.00465415	At2g29630	THIC	PY	Phosphomethylpyrimidine synthase, chloroplastic (EC 4.1.99.17) (Hydroxymethylpyrimidine phosphate synthase) (HMP-P synthase) (HMP-phosphate synthase) (HMPP synthase) (Protein PYRIMIDINE REQUIRING) (Thiamine biosynthesis protein ThiC) (Protein THIAMINE C)	FUNCTION: Catalyzes the synthesis of the hydroxymethylpyrimidine phosphate (HMP-P) moiety of thiamine from aminoimidazole ribotide (AIR) in a radical S-adenosyl-L-methionine (SAM)-dependent reaction. {ECO:0000269|PubMed:18048325, ECO:0000269|PubMed:18332905}.	CATALYTIC ACTIVITY: Reaction=5-amino-1-(5-phospho-beta-D-ribosyl)imidazole + S-adenosyl-L-methionine = 4-amino-2-methyl-5-(phosphooxymethyl)pyrimidine + 5'-deoxyadenosine + CO + formate + 3 H(+) + L-methionine; Xref=Rhea:RHEA:24840, ChEBI:CHEBI:15378, ChEBI:CHEBI:15740, ChEBI:CHEBI:17245, ChEBI:CHEBI:17319, ChEBI:CHEBI:57844, ChEBI:CHEBI:58354, ChEBI:CHEBI:59789, ChEBI:CHEBI:137981; EC=4.1.99.17;	chloroplast [GO:0009507]; chloroplast stroma [GO:0009570]; plastid [GO:0009536]; 4 iron, 4 sulfur cluster binding [GO:0051539]; carbon-carbon lyase activity [GO:0016830]; iron-sulfur cluster binding [GO:0051536]; metal ion binding [GO:0046872]; protein domain specific binding [GO:0019904]; response to vitamin B1 [GO:0010266]; thiamine biosynthetic process [GO:0009228]; thiamine diphosphate biosyn…	4 iron, 4 sulfur cluster binding [GO:0051539]; carbon-carbon lyase activity [GO:0016830]; iron-sulfur cluster binding [GO:0051536]; metal ion binding [GO:0046872]; protein domain specific binding [GO:0019904]	response to vitamin B1 [GO:0010266]; thiamine biosynthetic process [GO:0009228]; thiamine diphosphate biosynthetic process [GO:0009229]	chloroplast [GO:0009507]; chloroplast stroma [GO:0009570]; plastid [GO:0009536]	SUBCELLULAR LOCATION: Plastid, chloroplast stroma {ECO:0000269|PubMed:18048325, ECO:0000269|PubMed:18332905, ECO:0000269|PubMed:18431481}.	PATHWAY: Cofactor biosynthesis; thiamine diphosphate biosynthesis.	COFACTOR: Name=[4Fe-4S] cluster; Xref=ChEBI:CHEBI:49883; Evidence={ECO:0000269|PubMed:18048325, ECO:0000305|PubMed:24161603}; Note=Binds 1 [4Fe-4S] cluster per subunit. The cluster is coordinated with 3 cysteines and an exchangeable S-adenosyl-L-methionine. {ECO:0000269|PubMed:18048325};	SUBUNIT: Homodimer. {ECO:0000269|PubMed:24161603}.	4.1.99.17	644
O82796	10	0.153671	0.032667	0.000645772	0.0215042	At1g18640	PSP	PSP1	Phosphoserine phosphatase, chloroplastic (PSP) (PSPase) (EC 3.1.3.3) (O-phosphoserine phosphohydrolase)	FUNCTION: Catalyzes the last step in the plastidial phosphorylated pathway of serine biosynthesis (PPSB). The reaction mechanism proceeds via the formation of a phosphoryl-enzyme intermediates. Required for embryo, pollen and root development. May be required preferentially for serine biosynthesis in non-photosynthetic tissues. {ECO:0000269|PubMed:10196182, ECO:0000269|PubMed:23771893}.	CATALYTIC ACTIVITY: Reaction=H2O + O-phospho-L-serine = L-serine + phosphate; Xref=Rhea:RHEA:21208, ChEBI:CHEBI:15377, ChEBI:CHEBI:33384, ChEBI:CHEBI:43474, ChEBI:CHEBI:57524; EC=3.1.3.3; CATALYTIC ACTIVITY: Reaction=H2O + O-phospho-D-serine = D-serine + phosphate; Xref=Rhea:RHEA:24873, ChEBI:CHEBI:15377, ChEBI:CHEBI:35247, ChEBI:CHEBI:43474, ChEBI:CHEBI:58680; EC=3.1.3.3;	chloroplast [GO:0009507]; cytoplasm [GO:0005737]; plastid [GO:0009536]; L-phosphoserine phosphatase activity [GO:0036424]; magnesium ion binding [GO:0000287]; dephosphorylation [GO:0016311]; embryo development ending in seed dormancy [GO:0009793]; L-serine biosynthetic process [GO:0006564]; L-serine metabolic process [GO:0006563]; pollen development [GO:0009555]; root development [GO:0048364]; su…	L-phosphoserine phosphatase activity [GO:0036424]; magnesium ion binding [GO:0000287]	dephosphorylation [GO:0016311]; embryo development ending in seed dormancy [GO:0009793]; L-serine biosynthetic process [GO:0006564]; L-serine metabolic process [GO:0006563]; pollen development [GO:0009555]; root development [GO:0048364]; sulfur amino acid metabolic process [GO:0000096]	chloroplast [GO:0009507]; cytoplasm [GO:0005737]; plastid [GO:0009536]	SUBCELLULAR LOCATION: Plastid, chloroplast {ECO:0000269|PubMed:10196182, ECO:0000269|PubMed:23771893}.	PATHWAY: Amino-acid biosynthesis; L-serine biosynthesis; L-serine from 3-phospho-D-glycerate: step 3/3.	COFACTOR: Name=Mg(2+); Xref=ChEBI:CHEBI:18420; Evidence={ECO:0000250}; Note=Binds 1 Mg(2+) ion per subunit. {ECO:0000250};	NA	3.1.3.3	295
Q39195	10	-0.231976	0.0430599	0.000220892	0.0101458	At3g21055	PSBT	NA	Photosystem II 5 kDa protein, chloroplastic (PSII-T) (Nuclear encoded psbT) (PsbTn)	FUNCTION: May be a component of the oxygen-evolving complex.	NA	chloroplast thylakoid membrane [GO:0009535]; cytosol [GO:0005829]; photosystem II [GO:0009523]; photosynthesis [GO:0015979]	NA	photosynthesis [GO:0015979]	chloroplast thylakoid membrane [GO:0009535]; cytosol [GO:0005829]; photosystem II [GO:0009523]	SUBCELLULAR LOCATION: Plastid, chloroplast thylakoid membrane {ECO:0000250}. Note=Associated with the photosystem II complex. {ECO:0000250}.	NA	NA	NA	NA	103
Q9SS39	10	-1.24037	0.207524	9.22637e-05	0.00546182	At3g10280	KCS14	NA	Probable 3-ketoacyl-CoA synthase 14 (KCS-14) (EC 2.3.1.199) (Very long-chain fatty acid condensing enzyme 14) (VLCFA condensing enzyme 14)	NA	CATALYTIC ACTIVITY: Reaction=a very-long-chain acyl-CoA + H(+) + malonyl-CoA = a very-long-chain 3-oxoacyl-CoA + CO2 + CoA; Xref=Rhea:RHEA:32727, ChEBI:CHEBI:15378, ChEBI:CHEBI:16526, ChEBI:CHEBI:57287, ChEBI:CHEBI:57384, ChEBI:CHEBI:90725, ChEBI:CHEBI:90736; EC=2.3.1.199; Evidence={ECO:0000305};	integral component of membrane [GO:0016021]; very-long-chain 3-ketoacyl-CoA synthase activity [GO:0102756]; fatty acid biosynthetic process [GO:0006633]	very-long-chain 3-ketoacyl-CoA synthase activity [GO:0102756]	fatty acid biosynthetic process [GO:0006633]	integral component of membrane [GO:0016021]	SUBCELLULAR LOCATION: Membrane {ECO:0000255}; Single-pass membrane protein {ECO:0000255}.	PATHWAY: Lipid metabolism; fatty acid biosynthesis.	NA	NA	2.3.1.199	459
Q949P2	10	-0.114621	0.0238476	0.00054768	0.0199681	At5g10540	CYOP	TOP2	Probable cytosolic oligopeptidase A (EC 3.4.24.70) (Thimet metalloendopeptidase 2) (Zincin-like metalloproteases family protein 2)	FUNCTION: Oligopeptidase that may be involved in the degradation of proteasome-generated peptides (By similarity). Binds salicylic acid. {ECO:0000250, ECO:0000269|PubMed:24004003, ECO:0000269|PubMed:24043784}.	CATALYTIC ACTIVITY: Reaction=Hydrolysis of oligopeptides, with broad specificity. Gly or Ala commonly occur as P1 or P1' residues, but more distant residues are also important, as is shown by the fact that Z-Gly-Pro-Gly-|-Gly-Pro-Ala is cleaved, but not Z-(Gly)(5).; EC=3.4.24.70;	apoplast [GO:0048046]; cytosol [GO:0005829]; plasma membrane [GO:0005886]; metal ion binding [GO:0046872]; metalloendopeptidase activity [GO:0004222]; peptide metabolic process [GO:0006518]; proteolysis [GO:0006508]	metal ion binding [GO:0046872]; metalloendopeptidase activity [GO:0004222]	peptide metabolic process [GO:0006518]; proteolysis [GO:0006508]	apoplast [GO:0048046]; cytosol [GO:0005829]; plasma membrane [GO:0005886]	SUBCELLULAR LOCATION: Cytoplasm, cytosol {ECO:0000269|PubMed:24043784}.	NA	COFACTOR: Name=Zn(2+); Xref=ChEBI:CHEBI:29105; Evidence={ECO:0000250}; Note=Binds 1 zinc ion. {ECO:0000250};	NA	3.4.24.70	701
Q8RX87	10	0.156336	0.0384802	0.00187438	0.0422463	At5g20250	RFS6	DIN10 RS6	Probable galactinol--sucrose galactosyltransferase 6 (EC 2.4.1.82) (Protein DARK INDUCIBLE 10) (Raffinose synthase 6)	FUNCTION: Transglycosidase operating by a ping-pong reaction mechanism. Involved in the synthesis of raffinose, a major soluble carbohydrate in seeds, roots and tubers (By similarity). {ECO:0000250}.	CATALYTIC ACTIVITY: Reaction=alpha-D-galactosyl-(1->3)-1D-myo-inositol + sucrose = myo-inositol + raffinose; Xref=Rhea:RHEA:20161, ChEBI:CHEBI:16634, ChEBI:CHEBI:17268, ChEBI:CHEBI:17505, ChEBI:CHEBI:17992; EC=2.4.1.82;	galactinol-sucrose galactosyltransferase activity [GO:0047274]; carbohydrate metabolic process [GO:0005975]	galactinol-sucrose galactosyltransferase activity [GO:0047274]	carbohydrate metabolic process [GO:0005975]	NA	NA	NA	NA	NA	2.4.1.82	749
Q93Z70	5	-0.568469	0.120889	0.000647614	0.0431311	At2g19940	NA	NA	Probable N-acetyl-gamma-glutamyl-phosphate reductase, chloroplastic (AGPR) (EC 1.2.1.38) (N-acetyl-glutamate semialdehyde dehydrogenase) (NAGSA dehydrogenase)	NA	CATALYTIC ACTIVITY: Reaction=N-acetyl-L-glutamate 5-semialdehyde + NADP(+) + phosphate = H(+) + N-acetyl-L-glutamyl 5-phosphate + NADPH; Xref=Rhea:RHEA:21588, ChEBI:CHEBI:15378, ChEBI:CHEBI:29123, ChEBI:CHEBI:43474, ChEBI:CHEBI:57783, ChEBI:CHEBI:57936, ChEBI:CHEBI:58349; EC=1.2.1.38;	chloroplast [GO:0009507]; chloroplast stroma [GO:0009570]; nucleolus [GO:0005730]; copper ion binding [GO:0005507]; N-acetyl-gamma-glutamyl-phosphate reductase activity [GO:0003942]; NAD binding [GO:0051287]; protein dimerization activity [GO:0046983]; arginine biosynthetic process [GO:0006526]	copper ion binding [GO:0005507]; N-acetyl-gamma-glutamyl-phosphate reductase activity [GO:0003942]; NAD binding [GO:0051287]; protein dimerization activity [GO:0046983]	arginine biosynthetic process [GO:0006526]	chloroplast [GO:0009507]; chloroplast stroma [GO:0009570]; nucleolus [GO:0005730]	SUBCELLULAR LOCATION: Plastid, chloroplast {ECO:0000305}.	PATHWAY: Amino-acid biosynthesis; L-arginine biosynthesis; N(2)-acetyl-L-ornithine from L-glutamate: step 3/4.	NA	SUBUNIT: Homotetramer. {ECO:0000269|Ref.4}.	1.2.1.38	401
Q9LU85	10	0.411645	0.0998927	0.00169818	0.0422463	At3g26070	PAP4	FBN3a FIB3a PGL25	Probable plastid-lipid-associated protein 4, chloroplastic (Fibrillin-3a) (Plastoglobulin 25) (AtPGL25)	NA	NA	chloroplast [GO:0009507]; chloroplast thylakoid [GO:0009534]; chloroplast thylakoid membrane [GO:0009535]; cytosol [GO:0005829]; plastoglobule [GO:0010287]	NA	NA	chloroplast [GO:0009507]; chloroplast thylakoid [GO:0009534]; chloroplast thylakoid membrane [GO:0009535]; cytosol [GO:0005829]; plastoglobule [GO:0010287]	SUBCELLULAR LOCATION: Plastid, chloroplast thylakoid {ECO:0000269|PubMed:22274653}. Note=Located in thylakoid as a peripheral protein at the stromal side. {ECO:0000269|PubMed:22274653}.	NA	NA	NA	NA	242
Q9FIG9	10	0.411017	0.0683456	8.75107e-05	0.00546182	At5g42480	ARC6	NA	Protein ACCUMULATION AND REPLICATION OF CHLOROPLASTS 6, chloroplastic (AtARC6)	FUNCTION: Component of the plastid division machinery consisting in a binary fission accomplished by the simultaneous constriction of the FtsZ ring on the stromal side of the inner envelope membrane, and the ARC5 ring on the cytosolic side of the outer envelope membrane (PubMed:28248291, PubMed:29466386). Involved in the initiation of proplastid and plastid division (including chloroplasts, stato…	NA	chloroplast [GO:0009507]; chloroplast envelope [GO:0009941]; chloroplast inner membrane [GO:0009706]; integral component of chloroplast inner membrane [GO:0031357]; plastid [GO:0009536]; protein homodimerization activity [GO:0042803]; protein self-association [GO:0043621]; chloroplast fission [GO:0010020]; chloroplast organization [GO:0009658]; response to gibberellin [GO:0009739]	protein homodimerization activity [GO:0042803]; protein self-association [GO:0043621]	chloroplast fission [GO:0010020]; chloroplast organization [GO:0009658]; response to gibberellin [GO:0009739]	chloroplast [GO:0009507]; chloroplast envelope [GO:0009941]; chloroplast inner membrane [GO:0009706]; integral component of chloroplast inner membrane [GO:0031357]; plastid [GO:0009536]	SUBCELLULAR LOCATION: Plastid, chloroplast inner membrane {ECO:0000269|PubMed:12897262, ECO:0000269|PubMed:15928083, ECO:0000269|PubMed:18812496}; Single-pass membrane protein {ECO:0000269|PubMed:12897262, ECO:0000269|PubMed:15928083, ECO:0000269|PubMed:18812496}. Note=Localized to a ring at the center of the chloroplasts (equatorial positioning) prior to and during constriction. {ECO:0000269|Pub…	NA	NA	SUBUNIT: Self-interacts (PubMed:28248291, PubMed:29769312). Part of a complex made of ARC3, ARC6, FTSZ1 and FTSZ2 (PubMed:22823492). Interacts with FTSZ2-1 and FTSZ2-2 (via C-terminus), but not with FTSZ1; this interaction enables ARC3 binding to FTSZ2 (PubMed:29967285, PubMed:29769312, PubMed:29138260, PubMed:26527658). Binds to CDT1A. Interacts (via C-terminus) with PDV2 (via C-terminus) in the…	NA	801
Q9M812	10	0.385686	0.0819159	0.000641454	0.0215042	At1g52220	CURT1C	NA	Protein CURVATURE THYLAKOID 1C, chloroplastic	FUNCTION: Determines thylakoid architecture by inducing membrane curvature. {ECO:0000269|PubMed:23839788}.	NA	chloroplast [GO:0009507]; chloroplast thylakoid membrane [GO:0009535]; integral component of membrane [GO:0016021]; nucleus [GO:0005634]	NA	NA	chloroplast [GO:0009507]; chloroplast thylakoid membrane [GO:0009535]; integral component of membrane [GO:0016021]; nucleus [GO:0005634]	SUBCELLULAR LOCATION: Plastid, chloroplast thylakoid membrane {ECO:0000269|PubMed:18813226, ECO:0000269|PubMed:23839788}; Multi-pass membrane protein {ECO:0000269|PubMed:18813226, ECO:0000269|PubMed:23839788}.	NA	NA	SUBUNIT: Homo- and heterodimers and trimers. Interacts with PSAD2. {ECO:0000269|PubMed:18813226, ECO:0000269|PubMed:23839788}.	NA	156
Q9SRG3	10	0.252663	0.0526545	0.000554669	0.0199681	At1g77510	PDIL1-2	PDI6	Protein disulfide isomerase-like 1-2 (AtPDIL1-2) (EC 5.3.4.1) (Protein disulfide-isomerase 2) (PDI 2) (Protein disulfide-isomerase 6) (AtPDI6)	FUNCTION: Acts as a protein-folding catalyst that interacts with nascent polypeptides to catalyze the formation, isomerization, and reduction or oxidation of disulfide bonds. {ECO:0000250}.	CATALYTIC ACTIVITY: Reaction=Catalyzes the rearrangement of -S-S- bonds in proteins.; EC=5.3.4.1;	chloroplast [GO:0009507]; chloroplast stroma [GO:0009570]; endoplasmic reticulum [GO:0005783]; endoplasmic reticulum lumen [GO:0005788]; Golgi apparatus [GO:0005794]; mitochondrion [GO:0005739]; plant-type vacuole [GO:0000325]; plasma membrane [GO:0005886]; secretory vesicle [GO:0099503]; protein disulfide isomerase activity [GO:0003756]; photoinhibition [GO:0010205]; protein folding [GO:0006457]…	protein disulfide isomerase activity [GO:0003756]	photoinhibition [GO:0010205]; protein folding [GO:0006457]; response to endoplasmic reticulum stress [GO:0034976]; response to high light intensity [GO:0009644]	chloroplast [GO:0009507]; chloroplast stroma [GO:0009570]; endoplasmic reticulum [GO:0005783]; endoplasmic reticulum lumen [GO:0005788]; Golgi apparatus [GO:0005794]; mitochondrion [GO:0005739]; plant-type vacuole [GO:0000325]; plasma membrane [GO:0005886]; secretory vesicle [GO:0099503]	SUBCELLULAR LOCATION: Endoplasmic reticulum lumen {ECO:0000305}.	NA	NA	NA	5.3.4.1	508
Q7Y219	10	-0.441967	0.110736	0.00211794	0.0431646	At5g26160	PMIR2	NA	Protein PLASTID MOVEMENT IMPAIRED 1-RELATED 2	FUNCTION: Seems not necessary for chloroplast and nuclear photorelocation movements. {ECO:0000269|PubMed:26324877}.	NA	NA	NA	NA	NA	NA	NA	NA	NA	NA	976
Q9SUT5	10	0.458243	0.0694365	3.8667e-05	0.00367889	At4g11260	SGT1B	EDM1 ETA3 RPR1	Protein SGT1 homolog B (AtSGT1b) (Protein ENHANCED DOWNY MILDEW 1) (Protein ENHANCER OF TIR1-1 AUXIN RESISTANCE 3) (Suppressor of G2 allele of SKP1 homolog B)	FUNCTION: Involved in plant innate immunity. Is essential for resistance conferred by multiple R genes recognizing different oomycete pathogen isolates like avirulent H.parasitica (downy mildew). Contributes additively with RAR1 to RPP5-dependent resistance. Not required for RPM1, RPS2, RPS4 and RPS5-mediated resistance. Functions as negative regulator of RPS5 accumulation by assisting its degrad…	NA	cytoplasm [GO:0005737]; cytosol [GO:0005829]; nucleus [GO:0005634]; SCF ubiquitin ligase complex [GO:0019005]; chaperone binding [GO:0051087]; auxin-activated signaling pathway [GO:0009734]; defense response to fungus [GO:0050832]; embryo development ending in seed dormancy [GO:0009793]; innate immune response [GO:0045087]; jasmonic acid mediated signaling pathway [GO:0009867]; negative regulatio…	chaperone binding [GO:0051087]	auxin-activated signaling pathway [GO:0009734]; defense response to fungus [GO:0050832]; embryo development ending in seed dormancy [GO:0009793]; innate immune response [GO:0045087]; jasmonic acid mediated signaling pathway [GO:0009867]; negative regulation of seed germination [GO:0010187]; protein catabolic process [GO:0030163]; protein stabilization [GO:0050821]; regulation of defense response …	cytoplasm [GO:0005737]; cytosol [GO:0005829]; nucleus [GO:0005634]; SCF ubiquitin ligase complex [GO:0019005]	SUBCELLULAR LOCATION: Cytoplasm {ECO:0000269|PubMed:18065690}. Nucleus {ECO:0000269|PubMed:18065690}.	NA	NA	SUBUNIT: Interacts with RAR1 and HSP90-2. Interacts (via SGS domain) with HSC70-1 and HSC70-3. {ECO:0000269|PubMed:11847307, ECO:0000269|PubMed:14592967, ECO:0000269|PubMed:17148606, ECO:0000269|PubMed:18065690, ECO:0000269|PubMed:19487680}.	NA	358
Q8VZ10	10	0.089275	0.0223178	0.0020856	0.0431646	At1g56500	SOQ1	NA	Protein SUPPRESSOR OF QUENCHING 1, chloroplastic (EC 3.1.3.-)	FUNCTION: Required to maintain light harvesting efficiency, especially during nonphotochemical quenching (NPQ) recovery, via the regulation of chlorophyll excited-state lifetime probably by preventing the formation of a slowly reversible form of antenna quenching. {ECO:0000269|PubMed:23818601}.	NA	chloroplast [GO:0009507]; chloroplast stroma [GO:0009570]; chloroplast thylakoid [GO:0009534]; chloroplast thylakoid membrane [GO:0009535]; integral component of membrane [GO:0016021]; nucleus [GO:0005634]; thylakoid membrane [GO:0042651]; hydrolase activity [GO:0016787]; metal ion binding [GO:0046872]; nonphotochemical quenching [GO:0010196]	hydrolase activity [GO:0016787]; metal ion binding [GO:0046872]	nonphotochemical quenching [GO:0010196]	chloroplast [GO:0009507]; chloroplast stroma [GO:0009570]; chloroplast thylakoid [GO:0009534]; chloroplast thylakoid membrane [GO:0009535]; integral component of membrane [GO:0016021]; nucleus [GO:0005634]; thylakoid membrane [GO:0042651]	SUBCELLULAR LOCATION: Plastid, chloroplast thylakoid membrane {ECO:0000269|PubMed:23818601}; Single-pass membrane protein {ECO:0000255}. Note=Mostly localized in thylakoid grana margins, and, to a lower extent, in grana and stroma lamellae. {ECO:0000269|PubMed:23818601}.	NA	COFACTOR: Name=Mg(2+); Xref=ChEBI:CHEBI:18420; Evidence={ECO:0000250|UniProtKB:P95649};	NA	3.1.3.-	1055
Q8H0S9	10	-0.123542	0.0284229	0.001162	0.0329316	At1g63770	MPA1	NA	Puromycin-sensitive aminopeptidase (PSA) (EC 3.4.11.14) (Cytosol alanyl aminopeptidase) (AAP-S) (Meiotic prophase aminopeptidase 1)	FUNCTION: Aminopeptidase with broad substrate specificity for several peptides. Involved in proteolytic events essential for cell growth and viability. Plays an essential role during prophase I of meiosis. Required for correct meiotic reconbination in both male and female gametophytes. {ECO:0000269|PubMed:15522847, ECO:0000269|PubMed:17151235}.	CATALYTIC ACTIVITY: Reaction=Release of an N-terminal amino acid, preferentially alanine, from a wide range of peptides, amides and arylamides.; EC=3.4.11.14;	aminopeptidase activity [GO:0004177]; metallopeptidase activity [GO:0008237]; zinc ion binding [GO:0008270]; proteolysis [GO:0006508]	aminopeptidase activity [GO:0004177]; metallopeptidase activity [GO:0008237]; zinc ion binding [GO:0008270]	proteolysis [GO:0006508]	NA	NA	NA	COFACTOR: Name=Zn(2+); Xref=ChEBI:CHEBI:29105; Evidence={ECO:0000250}; Note=Binds 1 zinc ion per subunit. {ECO:0000250};	NA	3.4.11.14	883
P93292	2	-0.560478	0.10724	0.000282696	0.0429123	AtMg00280	NA	NA	Putative uncharacterized mitochondrial protein AtMg00280 (ORF110a)	NA	NA	mitochondrion [GO:0005739]; plastid [GO:0009536]; magnesium ion binding [GO:0000287]; ribulose-bisphosphate carboxylase activity [GO:0016984]	magnesium ion binding [GO:0000287]; ribulose-bisphosphate carboxylase activity [GO:0016984]	NA	mitochondrion [GO:0005739]; plastid [GO:0009536]	SUBCELLULAR LOCATION: Mitochondrion {ECO:0000305}.	NA	NA	NA	NA	110
P93292	5	-0.626007	0.115832	0.000215206	0.0220504	AtMg00280	NA	NA	Putative uncharacterized mitochondrial protein AtMg00280 (ORF110a)	NA	NA	mitochondrion [GO:0005739]; plastid [GO:0009536]; magnesium ion binding [GO:0000287]; ribulose-bisphosphate carboxylase activity [GO:0016984]	magnesium ion binding [GO:0000287]; ribulose-bisphosphate carboxylase activity [GO:0016984]	NA	mitochondrion [GO:0005739]; plastid [GO:0009536]	SUBCELLULAR LOCATION: Mitochondrion {ECO:0000305}.	NA	NA	NA	NA	110
P93292	10	-0.574765	0.10724	0.0002304	0.0102297	AtMg00280	NA	NA	Putative uncharacterized mitochondrial protein AtMg00280 (ORF110a)	NA	NA	mitochondrion [GO:0005739]; plastid [GO:0009536]; magnesium ion binding [GO:0000287]; ribulose-bisphosphate carboxylase activity [GO:0016984]	magnesium ion binding [GO:0000287]; ribulose-bisphosphate carboxylase activity [GO:0016984]	NA	mitochondrion [GO:0005739]; plastid [GO:0009536]	SUBCELLULAR LOCATION: Mitochondrion {ECO:0000305}.	NA	NA	NA	NA	110
O23404	10	0.136553	0.0344115	0.00220273	0.0431815	At4g15530	PPDK	NA	Pyruvate, phosphate dikinase 1, chloroplastic (EC 2.7.9.1) (Pyruvate, orthophosphate dikinase 1)	FUNCTION: Formation of phosphoenolpyruvate. May be involved in regulating the flux of carbon into starch and fatty acids of seeds and in the remobilization of nitrogen reserves in senescing leaves. {ECO:0000269|PubMed:15272878, ECO:0000269|PubMed:16915520, ECO:0000269|PubMed:21414960, ECO:0000269|PubMed:21883547}.	CATALYTIC ACTIVITY: Reaction=ATP + phosphate + pyruvate = AMP + diphosphate + H(+) + phosphoenolpyruvate; Xref=Rhea:RHEA:10756, ChEBI:CHEBI:15361, ChEBI:CHEBI:15378, ChEBI:CHEBI:30616, ChEBI:CHEBI:33019, ChEBI:CHEBI:43474, ChEBI:CHEBI:58702, ChEBI:CHEBI:456215; EC=2.7.9.1; Evidence={ECO:0000269|PubMed:21414960, ECO:0000269|PubMed:21883547};	chloroplast [GO:0009507]; chloroplast stroma [GO:0009570]; cytosol [GO:0005829]; ATP binding [GO:0005524]; kinase activity [GO:0016301]; metal ion binding [GO:0046872]; pyruvate, phosphate dikinase activity [GO:0050242]; phosphorylation [GO:0016310]; photosynthesis [GO:0015979]; pyruvate metabolic process [GO:0006090]	ATP binding [GO:0005524]; kinase activity [GO:0016301]; metal ion binding [GO:0046872]; pyruvate, phosphate dikinase activity [GO:0050242]	phosphorylation [GO:0016310]; photosynthesis [GO:0015979]; pyruvate metabolic process [GO:0006090]	chloroplast [GO:0009507]; chloroplast stroma [GO:0009570]; cytosol [GO:0005829]	SUBCELLULAR LOCATION: Plastid, chloroplast {ECO:0000269|PubMed:16915520}. Cytoplasm {ECO:0000269|PubMed:16915520}. Note=Isoform 1 is targeted to the chloroplast while isoform 2 is found in the cytoplasm.	NA	COFACTOR: Name=Mg(2+); Xref=ChEBI:CHEBI:18420; Evidence={ECO:0000250|UniProtKB:P11155};	SUBUNIT: Homotetramer. Interacts with RP1 and RP2. {ECO:0000250|UniProtKB:P11155, ECO:0000269|PubMed:21883547}.	2.7.9.1	963
Q93Z66	10	0.807192	0.156506	0.00031452	0.0126952	At1g10700	PRS3	NA	Ribose-phosphate pyrophosphokinase 3, chloroplastic (EC 2.7.6.1) (Phosphoribosyl pyrophosphate synthase 3)	NA	CATALYTIC ACTIVITY: Reaction=ATP + D-ribose 5-phosphate = 5-phospho-alpha-D-ribose 1-diphosphate + AMP + H(+); Xref=Rhea:RHEA:15609, ChEBI:CHEBI:15378, ChEBI:CHEBI:30616, ChEBI:CHEBI:58017, ChEBI:CHEBI:78346, ChEBI:CHEBI:456215; EC=2.7.6.1;	chloroplast [GO:0009507]; cytoplasm [GO:0005737]; ribose phosphate diphosphokinase complex [GO:0002189]; ATP binding [GO:0005524]; kinase activity [GO:0016301]; magnesium ion binding [GO:0000287]; ribose phosphate diphosphokinase activity [GO:0004749]; 5-phosphoribose 1-diphosphate biosynthetic process [GO:0006015]; phosphorylation [GO:0016310]; purine nucleotide biosynthetic process [GO:0006164]	ATP binding [GO:0005524]; kinase activity [GO:0016301]; magnesium ion binding [GO:0000287]; ribose phosphate diphosphokinase activity [GO:0004749]	5-phosphoribose 1-diphosphate biosynthetic process [GO:0006015]; phosphorylation [GO:0016310]; purine nucleotide biosynthetic process [GO:0006164]	chloroplast [GO:0009507]; cytoplasm [GO:0005737]; ribose phosphate diphosphokinase complex [GO:0002189]	SUBCELLULAR LOCATION: Plastid, chloroplast {ECO:0000305}.	NA	NA	NA	2.7.6.1	411
O03042	2	-0.52886	0.10441	0.000363279	0.0483888	AtCg00490	rbcL	NA	Ribulose bisphosphate carboxylase large chain (RuBisCO large subunit) (EC 4.1.1.39)	FUNCTION: RuBisCO catalyzes two reactions: the carboxylation of D-ribulose 1,5-bisphosphate, the primary event in carbon dioxide fixation, as well as the oxidative fragmentation of the pentose substrate in the photorespiration process. Both reactions occur simultaneously and in competition at the same active site (Probable). Binds to abscisic acid (ABA) (PubMed:26197050). {ECO:0000269|PubMed:2619…	CATALYTIC ACTIVITY: Reaction=2 (2R)-3-phosphoglycerate + 2 H(+) = CO2 + D-ribulose 1,5-bisphosphate + H2O; Xref=Rhea:RHEA:23124, ChEBI:CHEBI:15377, ChEBI:CHEBI:15378, ChEBI:CHEBI:16526, ChEBI:CHEBI:57870, ChEBI:CHEBI:58272; EC=4.1.1.39; Evidence={ECO:0000255|HAMAP-Rule:MF_01338, ECO:0000305|PubMed:29372894}; CATALYTIC ACTIVITY: Reaction=D-ribulose 1,5-bisphosphate + O2 = (2R)-3-phosphoglycerate +…	apoplast [GO:0048046]; chloroplast [GO:0009507]; chloroplast envelope [GO:0009941]; chloroplast stroma [GO:0009570]; chloroplast thylakoid membrane [GO:0009535]; cytosolic ribosome [GO:0022626]; plant-type cell wall [GO:0009505]; plastid [GO:0009536]; thylakoid [GO:0009579]; magnesium ion binding [GO:0000287]; monooxygenase activity [GO:0004497]; mRNA binding [GO:0003729]; ribulose-bisphosphate c…	magnesium ion binding [GO:0000287]; monooxygenase activity [GO:0004497]; mRNA binding [GO:0003729]; ribulose-bisphosphate carboxylase activity [GO:0016984]	photorespiration [GO:0009853]; reductive pentose-phosphate cycle [GO:0019253]; response to abscisic acid [GO:0009737]; response to cadmium ion [GO:0046686]	apoplast [GO:0048046]; chloroplast [GO:0009507]; chloroplast envelope [GO:0009941]; chloroplast stroma [GO:0009570]; chloroplast thylakoid membrane [GO:0009535]; cytosolic ribosome [GO:0022626]; plant-type cell wall [GO:0009505]; plastid [GO:0009536]; thylakoid [GO:0009579]	SUBCELLULAR LOCATION: Plastid, chloroplast {ECO:0000255|HAMAP-Rule:MF_01338, ECO:0000269|PubMed:12766230}.	NA	COFACTOR: Name=Mg(2+); Xref=ChEBI:CHEBI:18420; Evidence={ECO:0000255|HAMAP-Rule:MF_01338, ECO:0000269|PubMed:29372894}; Note=Binds 1 Mg(2+) ion per subunit. {ECO:0000255|HAMAP-Rule:MF_01338, ECO:0000269|PubMed:29372894};	SUBUNIT: Heterohexadecamer of 8 large chains and 8 small chains; disulfide-linked. The disulfide link is formed within the large subunit homodimers (PubMed:29372894). Interacts with RBCX1 and RBCX1 (PubMed:21922322). An intermediate complex made of eight RbcL subunits interacts with the chaperone BSD2 (PubMed:29217567). {ECO:0000269|PubMed:21922322, ECO:0000269|PubMed:29217567, ECO:0000269|PubMed…	4.1.1.39	479
O03042	5	-0.700949	0.112775	6.57149e-05	0.0125046	AtCg00490	rbcL	NA	Ribulose bisphosphate carboxylase large chain (RuBisCO large subunit) (EC 4.1.1.39)	FUNCTION: RuBisCO catalyzes two reactions: the carboxylation of D-ribulose 1,5-bisphosphate, the primary event in carbon dioxide fixation, as well as the oxidative fragmentation of the pentose substrate in the photorespiration process. Both reactions occur simultaneously and in competition at the same active site (Probable). Binds to abscisic acid (ABA) (PubMed:26197050). {ECO:0000269|PubMed:2619…	CATALYTIC ACTIVITY: Reaction=2 (2R)-3-phosphoglycerate + 2 H(+) = CO2 + D-ribulose 1,5-bisphosphate + H2O; Xref=Rhea:RHEA:23124, ChEBI:CHEBI:15377, ChEBI:CHEBI:15378, ChEBI:CHEBI:16526, ChEBI:CHEBI:57870, ChEBI:CHEBI:58272; EC=4.1.1.39; Evidence={ECO:0000255|HAMAP-Rule:MF_01338, ECO:0000305|PubMed:29372894}; CATALYTIC ACTIVITY: Reaction=D-ribulose 1,5-bisphosphate + O2 = (2R)-3-phosphoglycerate +…	apoplast [GO:0048046]; chloroplast [GO:0009507]; chloroplast envelope [GO:0009941]; chloroplast stroma [GO:0009570]; chloroplast thylakoid membrane [GO:0009535]; cytosolic ribosome [GO:0022626]; plant-type cell wall [GO:0009505]; plastid [GO:0009536]; thylakoid [GO:0009579]; magnesium ion binding [GO:0000287]; monooxygenase activity [GO:0004497]; mRNA binding [GO:0003729]; ribulose-bisphosphate c…	magnesium ion binding [GO:0000287]; monooxygenase activity [GO:0004497]; mRNA binding [GO:0003729]; ribulose-bisphosphate carboxylase activity [GO:0016984]	photorespiration [GO:0009853]; reductive pentose-phosphate cycle [GO:0019253]; response to abscisic acid [GO:0009737]; response to cadmium ion [GO:0046686]	apoplast [GO:0048046]; chloroplast [GO:0009507]; chloroplast envelope [GO:0009941]; chloroplast stroma [GO:0009570]; chloroplast thylakoid membrane [GO:0009535]; cytosolic ribosome [GO:0022626]; plant-type cell wall [GO:0009505]; plastid [GO:0009536]; thylakoid [GO:0009579]	SUBCELLULAR LOCATION: Plastid, chloroplast {ECO:0000255|HAMAP-Rule:MF_01338, ECO:0000269|PubMed:12766230}.	NA	COFACTOR: Name=Mg(2+); Xref=ChEBI:CHEBI:18420; Evidence={ECO:0000255|HAMAP-Rule:MF_01338, ECO:0000269|PubMed:29372894}; Note=Binds 1 Mg(2+) ion per subunit. {ECO:0000255|HAMAP-Rule:MF_01338, ECO:0000269|PubMed:29372894};	SUBUNIT: Heterohexadecamer of 8 large chains and 8 small chains; disulfide-linked. The disulfide link is formed within the large subunit homodimers (PubMed:29372894). Interacts with RBCX1 and RBCX1 (PubMed:21922322). An intermediate complex made of eight RbcL subunits interacts with the chaperone BSD2 (PubMed:29217567). {ECO:0000269|PubMed:21922322, ECO:0000269|PubMed:29217567, ECO:0000269|PubMed…	4.1.1.39	479
P46283	10	-0.251552	0.0165988	1.02284e-08	6.81214e-06	At3g55800	NA	NA	Sedoheptulose-1,7-bisphosphatase, chloroplastic (EC 3.1.3.37) (SED(1,7)P2ase) (Sedoheptulose bisphosphatase) (SBPase)	NA	CATALYTIC ACTIVITY: Reaction=D-sedoheptulose 1,7-bisphosphate + H2O = D-sedoheptulose 7-phosphate + phosphate; Xref=Rhea:RHEA:17461, ChEBI:CHEBI:15377, ChEBI:CHEBI:43474, ChEBI:CHEBI:57483, ChEBI:CHEBI:58335; EC=3.1.3.37;	apoplast [GO:0048046]; chloroplast [GO:0009507]; chloroplast envelope [GO:0009941]; chloroplast stroma [GO:0009570]; cytoplasm [GO:0005737]; cytosol [GO:0005829]; thylakoid [GO:0009579]; fructose 1,6-bisphosphate 1-phosphatase activity [GO:0042132]; metal ion binding [GO:0046872]; sedoheptulose-bisphosphatase activity [GO:0050278]; carbohydrate biosynthetic process [GO:0016051]; fructose 1,6-bisp…	fructose 1,6-bisphosphate 1-phosphatase activity [GO:0042132]; metal ion binding [GO:0046872]; sedoheptulose-bisphosphatase activity [GO:0050278]	carbohydrate biosynthetic process [GO:0016051]; fructose 1,6-bisphosphate metabolic process [GO:0030388]; fructose 6-phosphate metabolic process [GO:0006002]; fructose metabolic process [GO:0006000]; gluconeogenesis [GO:0006094]; reductive pentose-phosphate cycle [GO:0019253]; starch biosynthetic process [GO:0019252]; sucrose biosynthetic process [GO:0005986]	apoplast [GO:0048046]; chloroplast [GO:0009507]; chloroplast envelope [GO:0009941]; chloroplast stroma [GO:0009570]; cytoplasm [GO:0005737]; cytosol [GO:0005829]; thylakoid [GO:0009579]	SUBCELLULAR LOCATION: Plastid, chloroplast.	PATHWAY: Carbohydrate biosynthesis; Calvin cycle.	COFACTOR: Name=Mg(2+); Xref=ChEBI:CHEBI:18420; Evidence={ECO:0000305}; Note=Binds 3 Mg(2+) ions per subunit. {ECO:0000305};	SUBUNIT: Homodimer. {ECO:0000305}.	3.1.3.37	393
P46283	2	-0.0817113	0.0165988	0.000454886	0.0500637	At3g55800	NA	NA	Sedoheptulose-1,7-bisphosphatase, chloroplastic (EC 3.1.3.37) (SED(1,7)P2ase) (Sedoheptulose bisphosphatase) (SBPase)	NA	CATALYTIC ACTIVITY: Reaction=D-sedoheptulose 1,7-bisphosphate + H2O = D-sedoheptulose 7-phosphate + phosphate; Xref=Rhea:RHEA:17461, ChEBI:CHEBI:15377, ChEBI:CHEBI:43474, ChEBI:CHEBI:57483, ChEBI:CHEBI:58335; EC=3.1.3.37;	apoplast [GO:0048046]; chloroplast [GO:0009507]; chloroplast envelope [GO:0009941]; chloroplast stroma [GO:0009570]; cytoplasm [GO:0005737]; cytosol [GO:0005829]; thylakoid [GO:0009579]; fructose 1,6-bisphosphate 1-phosphatase activity [GO:0042132]; metal ion binding [GO:0046872]; sedoheptulose-bisphosphatase activity [GO:0050278]; carbohydrate biosynthetic process [GO:0016051]; fructose 1,6-bisp…	fructose 1,6-bisphosphate 1-phosphatase activity [GO:0042132]; metal ion binding [GO:0046872]; sedoheptulose-bisphosphatase activity [GO:0050278]	carbohydrate biosynthetic process [GO:0016051]; fructose 1,6-bisphosphate metabolic process [GO:0030388]; fructose 6-phosphate metabolic process [GO:0006002]; fructose metabolic process [GO:0006000]; gluconeogenesis [GO:0006094]; reductive pentose-phosphate cycle [GO:0019253]; starch biosynthetic process [GO:0019252]; sucrose biosynthetic process [GO:0005986]	apoplast [GO:0048046]; chloroplast [GO:0009507]; chloroplast envelope [GO:0009941]; chloroplast stroma [GO:0009570]; cytoplasm [GO:0005737]; cytosol [GO:0005829]; thylakoid [GO:0009579]	SUBCELLULAR LOCATION: Plastid, chloroplast.	PATHWAY: Carbohydrate biosynthesis; Calvin cycle.	COFACTOR: Name=Mg(2+); Xref=ChEBI:CHEBI:18420; Evidence={ECO:0000305}; Note=Binds 3 Mg(2+) ions per subunit. {ECO:0000305};	SUBUNIT: Homodimer. {ECO:0000305}.	3.1.3.37	393
P46283	5	-0.120648	0.0179287	3.24592e-05	0.0106339	At3g55800	NA	NA	Sedoheptulose-1,7-bisphosphatase, chloroplastic (EC 3.1.3.37) (SED(1,7)P2ase) (Sedoheptulose bisphosphatase) (SBPase)	NA	CATALYTIC ACTIVITY: Reaction=D-sedoheptulose 1,7-bisphosphate + H2O = D-sedoheptulose 7-phosphate + phosphate; Xref=Rhea:RHEA:17461, ChEBI:CHEBI:15377, ChEBI:CHEBI:43474, ChEBI:CHEBI:57483, ChEBI:CHEBI:58335; EC=3.1.3.37;	apoplast [GO:0048046]; chloroplast [GO:0009507]; chloroplast envelope [GO:0009941]; chloroplast stroma [GO:0009570]; cytoplasm [GO:0005737]; cytosol [GO:0005829]; thylakoid [GO:0009579]; fructose 1,6-bisphosphate 1-phosphatase activity [GO:0042132]; metal ion binding [GO:0046872]; sedoheptulose-bisphosphatase activity [GO:0050278]; carbohydrate biosynthetic process [GO:0016051]; fructose 1,6-bisp…	fructose 1,6-bisphosphate 1-phosphatase activity [GO:0042132]; metal ion binding [GO:0046872]; sedoheptulose-bisphosphatase activity [GO:0050278]	carbohydrate biosynthetic process [GO:0016051]; fructose 1,6-bisphosphate metabolic process [GO:0030388]; fructose 6-phosphate metabolic process [GO:0006002]; fructose metabolic process [GO:0006000]; gluconeogenesis [GO:0006094]; reductive pentose-phosphate cycle [GO:0019253]; starch biosynthetic process [GO:0019252]; sucrose biosynthetic process [GO:0005986]	apoplast [GO:0048046]; chloroplast [GO:0009507]; chloroplast envelope [GO:0009941]; chloroplast stroma [GO:0009570]; cytoplasm [GO:0005737]; cytosol [GO:0005829]; thylakoid [GO:0009579]	SUBCELLULAR LOCATION: Plastid, chloroplast.	PATHWAY: Carbohydrate biosynthesis; Calvin cycle.	COFACTOR: Name=Mg(2+); Xref=ChEBI:CHEBI:18420; Evidence={ECO:0000305}; Note=Binds 3 Mg(2+) ions per subunit. {ECO:0000305};	SUBUNIT: Homodimer. {ECO:0000305}.	3.1.3.37	393
O82359	5	-0.513082	0.115321	0.000980024	0.0502074	At2g46090	LCKB2	NA	Sphingoid long-chain bases kinase 2, mitochondrial (AtLCBK2) (LCB kinase 2) (EC 2.7.-.-)	FUNCTION: Involved in the production of sphingoid long-chain base (LCB). Is required for the cold-induced accumulation of phytosphingosine-phosphate, the regulation of the cold-responsive MPK6 and reduction of root growth at moderate low temperature. {ECO:0000269|PubMed:22236066}.	NA	mitochondrion [GO:0005739]; TIM22 mitochondrial import inner membrane insertion complex [GO:0042721]; ATP binding [GO:0005524]; D-erythro-sphingosine kinase activity [GO:0017050]; phospholipid biosynthetic process [GO:0008654]; phosphorylation [GO:0016310]; phytosphingosine metabolic process [GO:0006671]; protein insertion into mitochondrial inner membrane [GO:0045039]; response to cold [GO:00094…	ATP binding [GO:0005524]; D-erythro-sphingosine kinase activity [GO:0017050]	phospholipid biosynthetic process [GO:0008654]; phosphorylation [GO:0016310]; phytosphingosine metabolic process [GO:0006671]; protein insertion into mitochondrial inner membrane [GO:0045039]; response to cold [GO:0009409]	mitochondrion [GO:0005739]; TIM22 mitochondrial import inner membrane insertion complex [GO:0042721]	SUBCELLULAR LOCATION: Mitochondrion {ECO:0000269|PubMed:18643979}.	NA	NA	NA	2.7.-.-	364
Q9LU64	5	-0.313556	0.0702293	0.000955142	0.0502074	At5g51100	FSD2	APG8	Superoxide dismutase [Fe] 2, chloroplastic (EC 1.15.1.1) (Protein ALBINO OR PALE GREEN 8) (Protein FE SUPEROXIDE DISMUTASE 2)	FUNCTION: Destroys superoxide anion radicals which are normally produced within the cells and which are toxic to biological systems (By similarity). Plays important role in chloroplast development, particularly in the maintenance of thylakoids membranes. Seems to act as a heterodimer with FSD3. {ECO:0000250, ECO:0000269|PubMed:18996978}.	CATALYTIC ACTIVITY: Reaction=2 H(+) + 2 superoxide = H2O2 + O2; Xref=Rhea:RHEA:20696, ChEBI:CHEBI:15378, ChEBI:CHEBI:15379, ChEBI:CHEBI:16240, ChEBI:CHEBI:18421; EC=1.15.1.1; Evidence={ECO:0000269|PubMed:18996978};	chloroplast [GO:0009507]; chloroplast nucleoid [GO:0042644]; chloroplast thylakoid [GO:0009534]; thylakoid [GO:0009579]; metal ion binding [GO:0046872]; superoxide dismutase activity [GO:0004784]; response to UV [GO:0009411]	metal ion binding [GO:0046872]; superoxide dismutase activity [GO:0004784]	response to UV [GO:0009411]	chloroplast [GO:0009507]; chloroplast nucleoid [GO:0042644]; chloroplast thylakoid [GO:0009534]; thylakoid [GO:0009579]	SUBCELLULAR LOCATION: Plastid, chloroplast thylakoid {ECO:0000269|PubMed:18996978}.	NA	COFACTOR: Name=Fe cation; Xref=ChEBI:CHEBI:24875; Evidence={ECO:0000250}; Note=Binds 1 Fe cation per subunit. {ECO:0000250};	SUBUNIT: Heterodimer with FSD3 (PubMed:18996978). Interacts with MRL7 and PRDA1 (PubMed:24132784). {ECO:0000269|PubMed:18996978, ECO:0000269|PubMed:24132784}.	1.15.1.1	305
Q38814	10	0.19517	0.0418186	0.000685816	0.0222806	At5g54770	THI1	ARA6 THI4	Thiamine thiazole synthase, chloroplastic (EC 2.4.2.60) (Thiazole biosynthetic enzyme)	FUNCTION: Involved in biosynthesis of the thiamine precursor thiazole. Catalyzes the conversion of NAD and glycine to adenosine diphosphate 5-(2-hydroxyethyl)-4-methylthiazole-2-carboxylic acid (ADT), an adenylated thiazole intermediate. The reaction includes an iron-dependent sulfide transfer from a conserved cysteine residue of the protein to a thiazole intermediate. The enzyme can only undergo…	CATALYTIC ACTIVITY: Reaction=[ADP-thiazole synthase]-L-cysteine + glycine + NAD(+) = [ADP-thiazole synthase]-dehydroalanine + ADP-5-ethyl-4-methylthiazole-2-carboxylate + 2 H(+) + 3 H2O + nicotinamide; Xref=Rhea:RHEA:55708, Rhea:RHEA-COMP:14264, Rhea:RHEA-COMP:14265, ChEBI:CHEBI:15377, ChEBI:CHEBI:15378, ChEBI:CHEBI:17154, ChEBI:CHEBI:29950, ChEBI:CHEBI:57305, ChEBI:CHEBI:57540, ChEBI:CHEBI:90873…	chloroplast [GO:0009507]; chloroplast envelope [GO:0009941]; chloroplast stroma [GO:0009570]; cytosol [GO:0005829]; mitochondrion [GO:0005739]; plasma membrane [GO:0005886]; plastid [GO:0009536]; stromule [GO:0010319]; thylakoid [GO:0009579]; iron ion binding [GO:0005506]; pentosyltransferase activity [GO:0016763]; protein domain specific binding [GO:0019904]; protein homodimerization activity [G…	iron ion binding [GO:0005506]; pentosyltransferase activity [GO:0016763]; protein domain specific binding [GO:0019904]; protein homodimerization activity [GO:0042803]; zinc ion binding [GO:0008270]	cellular response to DNA damage stimulus [GO:0006974]; oxazole or thiazole biosynthetic process [GO:0018131]; response to cold [GO:0009409]; thiamine biosynthetic process [GO:0009228]; thiazole biosynthetic process [GO:0052837]	chloroplast [GO:0009507]; chloroplast envelope [GO:0009941]; chloroplast stroma [GO:0009570]; cytosol [GO:0005829]; mitochondrion [GO:0005739]; plasma membrane [GO:0005886]; plastid [GO:0009536]; stromule [GO:0010319]; thylakoid [GO:0009579]	SUBCELLULAR LOCATION: Plastid, chloroplast {ECO:0000269|PubMed:12482914, ECO:0000269|PubMed:18431481, ECO:0000269|PubMed:26662273}. Mitochondrion {ECO:0000269|PubMed:12482914}. Cell membrane {ECO:0000269|PubMed:26662273}.	NA	COFACTOR: Name=Fe cation; Xref=ChEBI:CHEBI:24875; Evidence={ECO:0000255|HAMAP-Rule:MF_03158}; Note=Binds 1 Fe cation per subunit. {ECO:0000255|HAMAP-Rule:MF_03158};	SUBUNIT: Homooctomer (PubMed:16912043, PubMed:24637331). Interacts with RBCX1 and RBCX1 (PubMed:21922322). Interacts with CPK33 (PubMed:26662273). {ECO:0000269|PubMed:16912043, ECO:0000269|PubMed:21922322, ECO:0000269|PubMed:24637331, ECO:0000269|PubMed:26662273}.	2.4.2.60	349
Q9XFH9	10	-0.227603	0.0558993	0.00184618	0.0422463	At5g16400	NA	NA	Thioredoxin F2, chloroplastic (AtTrxf2) (Thioredoxin F1) (AtTrxf1)	FUNCTION: Probable thiol-disulfide oxidoreductase involved in the redox regulation of enzymes of both reductive pentose phosphate pathway (Calvin-Benson cycle) and oxidative pentose phosphate pathway. {ECO:0000250}.	NA	chloroplast [GO:0009507]; chloroplast stroma [GO:0009570]; plastid [GO:0009536]; enzyme activator activity [GO:0008047]; cell redox homeostasis [GO:0045454]; positive regulation of catalytic activity [GO:0043085]; response to light intensity [GO:0009642]	enzyme activator activity [GO:0008047]	cell redox homeostasis [GO:0045454]; positive regulation of catalytic activity [GO:0043085]; response to light intensity [GO:0009642]	chloroplast [GO:0009507]; chloroplast stroma [GO:0009570]; plastid [GO:0009536]	SUBCELLULAR LOCATION: Plastid, chloroplast stroma {ECO:0000269|PubMed:19259774}.	NA	NA	NA	NA	185
Q39243	5	-0.731584	0.134439	0.000203355	0.0220504	At4g35460	NTR1	NTRB	Thioredoxin reductase 1, mitochondrial (EC 1.8.1.9) (NADPH-dependent thioredoxin reductase 1) (NTR1) (NADPH-dependent thioredoxin reductase B) (AtNTRB)	FUNCTION: NADPH-dependent thioredoxin-disulfide reductase that reduces thioredoxins O1, O2 and F3. {ECO:0000269|PubMed:11717467, ECO:0000269|PubMed:8308900}.	CATALYTIC ACTIVITY: Reaction=[thioredoxin]-dithiol + NADP(+) = [thioredoxin]-disulfide + H(+) + NADPH; Xref=Rhea:RHEA:20345, Rhea:RHEA-COMP:10698, Rhea:RHEA-COMP:10700, ChEBI:CHEBI:15378, ChEBI:CHEBI:29950, ChEBI:CHEBI:50058, ChEBI:CHEBI:57783, ChEBI:CHEBI:58349; EC=1.8.1.9; Evidence={ECO:0000305|PubMed:11717467, ECO:0000305|PubMed:8308900}; PhysiologicalDirection=right-to-left; Xref=Rhea:RHEA:20…	chloroplast envelope [GO:0009941]; cytosol [GO:0005829]; mitochondrion [GO:0005739]; plasma membrane [GO:0005886]; thioredoxin-disulfide reductase activity [GO:0004791]; cell redox homeostasis [GO:0045454]; positive regulation of cell division [GO:0051781]; removal of superoxide radicals [GO:0019430]	thioredoxin-disulfide reductase activity [GO:0004791]	cell redox homeostasis [GO:0045454]; positive regulation of cell division [GO:0051781]; removal of superoxide radicals [GO:0019430]	chloroplast envelope [GO:0009941]; cytosol [GO:0005829]; mitochondrion [GO:0005739]; plasma membrane [GO:0005886]	SUBCELLULAR LOCATION: Cytoplasm {ECO:0000269|PubMed:11717467, ECO:0000269|PubMed:15642341}. Mitochondrion {ECO:0000269|PubMed:15642341, ECO:0000305|PubMed:25732537}.	NA	COFACTOR: Name=FAD; Xref=ChEBI:CHEBI:57692; Evidence={ECO:0000269|PubMed:9000629}; Note=Binds 1 FAD per subunit. {ECO:0000269|PubMed:9000629};	SUBUNIT: Homodimer. {ECO:0000269|PubMed:8308900, ECO:0000269|PubMed:9000629}.	1.8.1.9	375
Q39243	10	-0.932327	0.124466	1.21411e-05	0.0016172	At4g35460	NTR1	NTRB	Thioredoxin reductase 1, mitochondrial (EC 1.8.1.9) (NADPH-dependent thioredoxin reductase 1) (NTR1) (NADPH-dependent thioredoxin reductase B) (AtNTRB)	FUNCTION: NADPH-dependent thioredoxin-disulfide reductase that reduces thioredoxins O1, O2 and F3. {ECO:0000269|PubMed:11717467, ECO:0000269|PubMed:8308900}.	CATALYTIC ACTIVITY: Reaction=[thioredoxin]-dithiol + NADP(+) = [thioredoxin]-disulfide + H(+) + NADPH; Xref=Rhea:RHEA:20345, Rhea:RHEA-COMP:10698, Rhea:RHEA-COMP:10700, ChEBI:CHEBI:15378, ChEBI:CHEBI:29950, ChEBI:CHEBI:50058, ChEBI:CHEBI:57783, ChEBI:CHEBI:58349; EC=1.8.1.9; Evidence={ECO:0000305|PubMed:11717467, ECO:0000305|PubMed:8308900}; PhysiologicalDirection=right-to-left; Xref=Rhea:RHEA:20…	chloroplast envelope [GO:0009941]; cytosol [GO:0005829]; mitochondrion [GO:0005739]; plasma membrane [GO:0005886]; thioredoxin-disulfide reductase activity [GO:0004791]; cell redox homeostasis [GO:0045454]; positive regulation of cell division [GO:0051781]; removal of superoxide radicals [GO:0019430]	thioredoxin-disulfide reductase activity [GO:0004791]	cell redox homeostasis [GO:0045454]; positive regulation of cell division [GO:0051781]; removal of superoxide radicals [GO:0019430]	chloroplast envelope [GO:0009941]; cytosol [GO:0005829]; mitochondrion [GO:0005739]; plasma membrane [GO:0005886]	SUBCELLULAR LOCATION: Cytoplasm {ECO:0000269|PubMed:11717467, ECO:0000269|PubMed:15642341}. Mitochondrion {ECO:0000269|PubMed:15642341, ECO:0000305|PubMed:25732537}.	NA	COFACTOR: Name=FAD; Xref=ChEBI:CHEBI:57692; Evidence={ECO:0000269|PubMed:9000629}; Note=Binds 1 FAD per subunit. {ECO:0000269|PubMed:9000629};	SUBUNIT: Homodimer. {ECO:0000269|PubMed:8308900, ECO:0000269|PubMed:9000629}.	1.8.1.9	375
Q39242	5	-0.731584	0.134439	0.000203355	0.0220504	At2g17420	NTR2	NTRA	Thioredoxin reductase 2 (EC 1.8.1.9) (NADPH-dependent thioredoxin reductase 2) (NTR2) (NADPH-dependent thioredoxin reductase A) (AtNTRA)	FUNCTION: Possesses thioredoxin-disulfide reductase activity towards thioredoxins O1, O2 and F3. {ECO:0000269|PubMed:11717467}.	CATALYTIC ACTIVITY: Reaction=[thioredoxin]-dithiol + NADP(+) = [thioredoxin]-disulfide + H(+) + NADPH; Xref=Rhea:RHEA:20345, Rhea:RHEA-COMP:10698, Rhea:RHEA-COMP:10700, ChEBI:CHEBI:15378, ChEBI:CHEBI:29950, ChEBI:CHEBI:50058, ChEBI:CHEBI:57783, ChEBI:CHEBI:58349; EC=1.8.1.9;	cytosol [GO:0005829]; mitochondrial matrix [GO:0005759]; mitochondrion [GO:0005739]; thioredoxin-disulfide reductase activity [GO:0004791]; cell redox homeostasis [GO:0045454]; removal of superoxide radicals [GO:0019430]	thioredoxin-disulfide reductase activity [GO:0004791]	cell redox homeostasis [GO:0045454]; removal of superoxide radicals [GO:0019430]	cytosol [GO:0005829]; mitochondrial matrix [GO:0005759]; mitochondrion [GO:0005739]	SUBCELLULAR LOCATION: Cytoplasm {ECO:0000269|PubMed:15642341}. Mitochondrion matrix {ECO:0000269|PubMed:11717467, ECO:0000269|PubMed:15642341}.	NA	COFACTOR: Name=FAD; Xref=ChEBI:CHEBI:57692; Evidence={ECO:0000250}; Note=Binds 1 FAD per subunit. {ECO:0000250};	SUBUNIT: Homodimer.	1.8.1.9	383
Q39242	10	-0.932327	0.124466	1.21411e-05	0.0016172	At2g17420	NTR2	NTRA	Thioredoxin reductase 2 (EC 1.8.1.9) (NADPH-dependent thioredoxin reductase 2) (NTR2) (NADPH-dependent thioredoxin reductase A) (AtNTRA)	FUNCTION: Possesses thioredoxin-disulfide reductase activity towards thioredoxins O1, O2 and F3. {ECO:0000269|PubMed:11717467}.	CATALYTIC ACTIVITY: Reaction=[thioredoxin]-dithiol + NADP(+) = [thioredoxin]-disulfide + H(+) + NADPH; Xref=Rhea:RHEA:20345, Rhea:RHEA-COMP:10698, Rhea:RHEA-COMP:10700, ChEBI:CHEBI:15378, ChEBI:CHEBI:29950, ChEBI:CHEBI:50058, ChEBI:CHEBI:57783, ChEBI:CHEBI:58349; EC=1.8.1.9;	cytosol [GO:0005829]; mitochondrial matrix [GO:0005759]; mitochondrion [GO:0005739]; thioredoxin-disulfide reductase activity [GO:0004791]; cell redox homeostasis [GO:0045454]; removal of superoxide radicals [GO:0019430]	thioredoxin-disulfide reductase activity [GO:0004791]	cell redox homeostasis [GO:0045454]; removal of superoxide radicals [GO:0019430]	cytosol [GO:0005829]; mitochondrial matrix [GO:0005759]; mitochondrion [GO:0005739]	SUBCELLULAR LOCATION: Cytoplasm {ECO:0000269|PubMed:15642341}. Mitochondrion matrix {ECO:0000269|PubMed:11717467, ECO:0000269|PubMed:15642341}.	NA	COFACTOR: Name=FAD; Xref=ChEBI:CHEBI:57692; Evidence={ECO:0000250}; Note=Binds 1 FAD per subunit. {ECO:0000250};	SUBUNIT: Homodimer.	1.8.1.9	383
Q9FMN4	10	0.699695	0.138059	0.000361661	0.0141686	At5g42850	NA	NA	Thioredoxin-like protein Clot (Thioredoxin Clot) (AtClot)	FUNCTION: Probable thiol-disulfide oxidoreductase that may participate in various redox reactions.	NA	cytosol [GO:0005829]; plastid [GO:0009536]; protein-disulfide reductase (NAD(P)) activity [GO:0047134]	protein-disulfide reductase (NAD(P)) activity [GO:0047134]	NA	cytosol [GO:0005829]; plastid [GO:0009536]	NA	NA	NA	NA	NA	134
Q8H1Q1	5	0.128766	0.0247661	0.0002948	0.0245421	At1g12250	TL20.3	NA	Thylakoid lumenal protein TL20.3, chloroplastic	FUNCTION: Pentapeptide repeat protein of unknown function. Subject to degradation when reduced. {ECO:0000269|PubMed:20049866}.	NA	chloroplast [GO:0009507]; chloroplast thylakoid [GO:0009534]; chloroplast thylakoid lumen [GO:0009543]; chloroplast thylakoid membrane [GO:0009535]; extracellular region [GO:0005576]; thylakoid [GO:0009579]	NA	NA	chloroplast [GO:0009507]; chloroplast thylakoid [GO:0009534]; chloroplast thylakoid lumen [GO:0009543]; chloroplast thylakoid membrane [GO:0009535]; extracellular region [GO:0005576]; thylakoid [GO:0009579]	SUBCELLULAR LOCATION: Plastid, chloroplast thylakoid lumen {ECO:0000269|PubMed:18431481, ECO:0000269|PubMed:20049866}.	NA	NA	SUBUNIT: Interacts with thioredoxin (PubMed:20049866). Interacts in vitro with LTO1 (PubMed:25412899). {ECO:0000269|PubMed:20049866, ECO:0000269|PubMed:25412899}.	NA	280
Q8LPF0	10	-0.376321	0.085043	0.00101991	0.0301895	At1g73960	TAF2	NA	Transcription initiation factor TFIID subunit 2 (TBP-associated factor 2) (AtTAF2)	FUNCTION: TAFs are components of the transcription factor IID (TFIID) complex that is essential for mediating regulation of RNA polymerase transcription. {ECO:0000250}.	NA	plasmodesma [GO:0009506]; transcription factor TFIID complex [GO:0005669]; chromatin binding [GO:0003682]; metallopeptidase activity [GO:0008237]; transcription cis-regulatory region binding [GO:0000976]; zinc ion binding [GO:0008270]; transcription initiation at RNA polymerase II promoter [GO:0006367]	chromatin binding [GO:0003682]; metallopeptidase activity [GO:0008237]; transcription cis-regulatory region binding [GO:0000976]; zinc ion binding [GO:0008270]	transcription initiation at RNA polymerase II promoter [GO:0006367]	plasmodesma [GO:0009506]; transcription factor TFIID complex [GO:0005669]	SUBCELLULAR LOCATION: Nucleus {ECO:0000305}.	NA	NA	SUBUNIT: Component of the TFIID complex. TFIID is composed of TATA binding protein (TBP) and a number of TBP-associated factors (TAFs) whose MWs range from 14-217 kDa.	NA	1390
[truncated: 6 more rows]

## Sheet: PISA_assay2
Uniprot entry	[Ascorbate] (mM)	log2FC	SE	pvalue	adj.pvalue	gene_names_ordered_locus	gene_names_primary	Gene Names (synonym)	Protein names	Function [CC]	Catalytic activity	Gene Ontology (GO)	Gene Ontology (molecular function)	Gene Ontology (biological process)	Gene Ontology (cellular component)	Subcellular location [CC]	Pathway	Cofactor	Subunit structure	EC number	Length
[truncated: 3,996 more rows]
